# Supplementary material for: A Dual Regulatory Mechanism of Hormone Signaling and Fungal Community Structure Underpin Dendrobine Accumulation in Dendrobium nobile
Source: Biomolecules. 2025 Sep 26;15(10):1366. doi: 10.3390/biom15101366 (PMC12562096; doi:10.3390/biom15101366)
Supplement: Supplementary file 1 [file biomolecules-15-01366-s001.zip]

Archive with 3 entries (3 files):
- Supplementary Figure S1. Distribution of Endophytic Fungi in Stems of Dendrobium nobile from Different Semi-Wild Cultivation Bases - Ternary Phase Diagram (Genus Level)​.tif
- Supplementary Figure S2. Content of the Plant Hormone Jasmonic Acid in Stems of Dendrobium nobile from Different Semi-Wild Cultivation Bases.tif
- Supplementary Table S1. KEGG Pathway Enrichment Data for Genes in Stems of Dendrobium nobile from Different Semi-Wild Cultivation Bases.xlsx
