# Supplementary material for: A Dual Regulatory Mechanism of Hormone Signaling and Fungal Community Structure Underpin Dendrobine Accumulation in Dendrobium nobile
Source: Biomolecules. 2025 Sep 26;15(10):1366. doi: 10.3390/biom15101366 (PMC12562096; doi:10.3390/biom15101366)
Supplement: Supplementary file 1 [file biomolecules-15-01366-s001.zip › Supplementary Table S1. KEGG Pathway Enrichment Data for Genes in Stems of Dendrobium nobile from Different Semi-Wild Cultivation Bases.xlsx]

## Sheet: CY01Y VS YJ01Y
KEGGID	Description	GeneRatio	BgRatio	pvalue	padj	geneID	geneName	keggID	Count	Up	Up_Gene_id	Down	Down_Gene_id
ath04016	MAPK signaling pathway - plant	36/599	127/4443	5.98e-06	0.00067625	gene-KFK09_020469/gene-KFK09_020561/gene-KFK09_015165/gene-KFK09_003565/gene-KFK09_000730/gene-KFK09_009799/gene-KFK09_027814/gene-KFK09_015631/gene-KFK09_009646/gene-KFK09_004288/gene-KFK09_009802/gene-KFK09_018398/gene-KFK09_027644/gene-KFK09_017281/gene-KFK09_017270/gene-KFK09_006732/gene-KFK09_004996/gene-KFK09_013912/gene-KFK09_023698/gene-KFK09_017757/gene-KFK09_000980/gene-KFK09_022862/gen…	KFK09_020469/KFK09_020561/KFK09_015165/KFK09_003565/KFK09_000730/KFK09_009799/KFK09_027814/KFK09_015631/KFK09_009646/KFK09_004288/KFK09_009802/KFK09_018398/KFK09_027644/KFK09_017281/KFK09_017270/KFK09_006732/KFK09_004996/KFK09_013912/KFK09_023698/KFK09_017757/KFK09_000980/KFK09_022862/KFK09_026266/KFK09_018642/KFK09_003104/KFK09_025084/KFK09_010873/KFK09_014274/KFK09_022629/KFK09_025898/KFK09_019…	ath:AT2G38310/ath:AT2G38310/ath:AT3G43810/ath:AT5G53160/ath:AT2G38470/ath:AT1G63440/ath:AT5G53160/ath:AT3G21220/ath:AT5G47910/ath:AT1G66410/ath:AT1G63440/ath:AT5G46790/ath:AT5G25350/ath:AT1G12280/ath:AT1G12280/ath:AT2G38310/ath:AT1G01360/ath:AT5G63650/ath:AT3G23240/ath:AT1G63440/ath:AT3G43810/ath:AT1G63440/ath:AT5G53160/ath:AT3G23240/ath:AT3G51040/ath:AT2G41090/ath:AT1G32640/ath:AT5G03730/ath:AT2…	36	20	gene-KFK09_020469/gene-KFK09_020561/gene-KFK09_015165/gene-KFK09_003565/gene-KFK09_027814/gene-KFK09_015631/gene-KFK09_018398/gene-KFK09_017281/gene-KFK09_017270/gene-KFK09_006732/gene-KFK09_004996/gene-KFK09_013912/gene-KFK09_017757/gene-KFK09_000980/gene-KFK09_026266/gene-KFK09_003104/gene-KFK09_025084/gene-KFK09_019015/gene-KFK09_003232/gene-KFK09_007558	16	gene-KFK09_000730/gene-KFK09_009799/gene-KFK09_009646/gene-KFK09_004288/gene-KFK09_009802/gene-KFK09_027644/gene-KFK09_023698/gene-KFK09_022862/gene-KFK09_018642/gene-KFK09_010873/gene-KFK09_014274/gene-KFK09_022629/gene-KFK09_025898/gene-KFK09_009798/gene-KFK09_001159/gene-KFK09_002651
ath04141	Protein processing in endoplasmic reticulum	47/599	204/4443	9.88e-05	0.00558209	gene-KFK09_006519/gene-KFK09_010446/gene-KFK09_012397/gene-KFK09_012707/gene-KFK09_024391/gene-KFK09_004255/gene-KFK09_023814/gene-KFK09_005026/gene-KFK09_020250/gene-KFK09_026122/gene-KFK09_010337/gene-KFK09_024311/gene-KFK09_012815/gene-KFK09_002954/gene-KFK09_024390/gene-KFK09_012804/gene-KFK09_012814/gene-KFK09_018268/gene-KFK09_023905/gene-KFK09_009850/gene-KFK09_012739/gene-KFK09_018142/gen…	KFK09_006519/KFK09_010446/KFK09_012397/KFK09_012707/KFK09_024391/KFK09_004255/KFK09_023814/KFK09_005026/KFK09_020250/KFK09_026122/KFK09_010337/KFK09_024311/KFK09_012815/KFK09_002954/KFK09_024390/KFK09_012804/KFK09_012814/KFK09_018268/KFK09_023905/KFK09_009850/KFK09_012739/KFK09_018142/KFK09_009878/KFK09_014896/KFK09_002298/KFK09_019621/KFK09_022178/KFK09_017203/KFK09_026544/KFK09_005029/KFK09_007…	ath:AT3G46230/ath:AT3G12580/ath:AT4G02080/ath:AT5G60460/ath:AT4G10250/ath:AT5G37670/ath:AT3G53230/ath:AT5G12020/ath:AT2G30050/ath:AT5G19660/ath:AT1G71220/ath:AT1G64230/ath:AT5G59720/ath:AT4G21870/ath:AT4G10250/ath:AT2G29500/ath:AT5G59720/ath:AT1G75950/ath:AT5G52640/ath:AT3G53230/ath:AT5G59300/ath:AT4G27670/ath:AT4G27470/ath:AT3G52190/ath:AT5G49570/ath:AT5G22060/ath:AT5G50550/ath:AT3G57340/ath:AT1…	47	39	gene-KFK09_006519/gene-KFK09_010446/gene-KFK09_012397/gene-KFK09_012707/gene-KFK09_024391/gene-KFK09_004255/gene-KFK09_023814/gene-KFK09_005026/gene-KFK09_020250/gene-KFK09_024311/gene-KFK09_012815/gene-KFK09_002954/gene-KFK09_024390/gene-KFK09_012804/gene-KFK09_012814/gene-KFK09_018268/gene-KFK09_023905/gene-KFK09_009850/gene-KFK09_012739/gene-KFK09_018142/gene-KFK09_009878/gene-KFK09_014896/gen…	8	gene-KFK09_026122/gene-KFK09_010337/gene-KFK09_002298/gene-KFK09_022178/gene-KFK09_029215/gene-KFK09_000359/gene-KFK09_014067/gene-KFK09_002791
ath00500	Starch and sucrose metabolism	27/599	137/4443	0.0246987	0.615199	gene-KFK09_025824/gene-KFK09_018902/gene-KFK09_004177/gene-KFK09_010961/gene-KFK09_013161/gene-KFK09_001521/gene-KFK09_020296/gene-KFK09_001548/gene-KFK09_004954/gene-KFK09_007885/gene-KFK09_011873/gene-KFK09_004098/gene-KFK09_019467/gene-KFK09_022764/gene-KFK09_008321/gene-KFK09_025171/gene-KFK09_005756/gene-KFK09_010370/novel.18/gene-KFK09_013489/gene-KFK09_019938/gene-KFK09_012120/gene-KFK09_0…	KFK09_025824/KFK09_018902/KFK09_004177/KFK09_010961/KFK09_013161/KFK09_001521/KFK09_020296/KFK09_001548/KFK09_004954/KFK09_007885/KFK09_011873/KFK09_004098/KFK09_019467/KFK09_022764/KFK09_008321/KFK09_025171/KFK09_005756/KFK09_010370/-/KFK09_013489/KFK09_019938/KFK09_012120/KFK09_013768/KFK09_028652/KFK09_017962/KFK09_023300/KFK09_022229	ath:AT1G78580/ath:AT4G17090/ath:AT1G68020/ath:AT1G02850/ath:AT1G35910/ath:AT2G31390/ath:AT5G03650/ath:AT1G73370/ath:AT1G02850/ath:AT5G51830/ath:AT1G23870/ath:AT4G39210/ath:AT5G65140/ath:AT1G69830/ath:AT4G29130/ath:AT5G20950/ath:AT3G13560/ath:AT3G47040/ath:AT5G20950/ath:AT3G43190/ath:AT1G68020/ath:AT5G36890/ath:AT5G65140/ath:AT5G48300/ath:AT1G61820/ath:AT1G78580/ath:AT5G65140	27	13	gene-KFK09_018902/gene-KFK09_004177/gene-KFK09_001521/gene-KFK09_007885/gene-KFK09_011873/gene-KFK09_022764/gene-KFK09_008321/gene-KFK09_025171/gene-KFK09_005756/novel.18/gene-KFK09_013489/gene-KFK09_019938/gene-KFK09_013768	14	gene-KFK09_025824/gene-KFK09_010961/gene-KFK09_013161/gene-KFK09_020296/gene-KFK09_001548/gene-KFK09_004954/gene-KFK09_004098/gene-KFK09_019467/gene-KFK09_010370/gene-KFK09_012120/gene-KFK09_028652/gene-KFK09_017962/gene-KFK09_023300/gene-KFK09_022229
ath00970	Aminoacyl-tRNA biosynthesis	15/599	66/4443	0.0266773	0.615199	gene-KFK09_028406/gene-KFK09_024936/gene-KFK09_002323/gene-KFK09_026595/gene-KFK09_008320/gene-KFK09_006551/gene-KFK09_008650/gene-KFK09_012951/gene-KFK09_011424/gene-KFK09_020463/gene-KFK09_023514/gene-KFK09_029199/gene-KFK09_003441/gene-KFK09_011191/gene-KFK09_020991	KFK09_028406/KFK09_024936/KFK09_002323/KFK09_026595/KFK09_008320/KFK09_006551/KFK09_008650/KFK09_012951/KFK09_011424/KFK09_020463/KFK09_023514/KFK09_029199/KFK09_003441/KFK09_011191/KFK09_020991	ath:AT4G04350/ath:AT5G49030/ath:AT3G11710/ath:AT5G26830/ath:AT1G66520/ath:AT3G02660/ath:AT3G13490/ath:AT5G56680/ath:AT1G09620/ath:AT2G33840/ath:AT1G72550/ath:AT1G29880/ath:AT1G25350/ath:AT1G29880/ath:AT4G10320	15	1	gene-KFK09_006551	14	gene-KFK09_028406/gene-KFK09_024936/gene-KFK09_002323/gene-KFK09_026595/gene-KFK09_008320/gene-KFK09_008650/gene-KFK09_012951/gene-KFK09_011424/gene-KFK09_020463/gene-KFK09_023514/gene-KFK09_029199/gene-KFK09_003441/gene-KFK09_011191/gene-KFK09_020991
ath04075	Plant hormone signal transduction	39/599	214/4443	0.0272212	0.615199	gene-KFK09_013887/gene-KFK09_020469/gene-KFK09_020561/gene-KFK09_017058/gene-KFK09_017565/gene-KFK09_003565/gene-KFK09_008045/gene-KFK09_027814/gene-KFK09_015631/gene-KFK09_021788/gene-KFK09_018398/gene-KFK09_007419/gene-KFK09_027644/gene-KFK09_027255/gene-KFK09_019691/gene-KFK09_004149/gene-KFK09_006732/gene-KFK09_028824/gene-KFK09_004996/gene-KFK09_013912/gene-KFK09_023698/gene-KFK09_016721/gen…	KFK09_013887/KFK09_020469/KFK09_020561/KFK09_017058/KFK09_017565/KFK09_003565/KFK09_008045/KFK09_027814/KFK09_015631/KFK09_021788/KFK09_018398/KFK09_007419/KFK09_027644/KFK09_027255/KFK09_019691/KFK09_004149/KFK09_006732/KFK09_028824/KFK09_004996/KFK09_013912/KFK09_023698/KFK09_016721/KFK09_026266/KFK09_013651/KFK09_018642/KFK09_012357/KFK09_012833/KFK09_010873/KFK09_009269/KFK09_003790/KFK09_014…	ath:AT1G03970/ath:AT2G38310/ath:AT2G38310/ath:AT2G39940/ath:AT4G24210/ath:AT5G53160/ath:AT2G46690/ath:AT5G53160/ath:AT3G21220/ath:AT1G45249/ath:AT5G46790/ath:AT3G57040/ath:AT5G25350/ath:AT3G17860/ath:AT1G14920/ath:AT2G01830/ath:AT2G38310/ath:AT2G21220/ath:AT1G01360/ath:AT5G63650/ath:AT3G23240/ath:AT3G56850/ath:AT5G53160/ath:AT1G14920/ath:AT3G23240/ath:AT2G41370/ath:AT2G39940/ath:AT1G32640/ath:AT4…	39	25	gene-KFK09_020469/gene-KFK09_020561/gene-KFK09_017058/gene-KFK09_017565/gene-KFK09_003565/gene-KFK09_008045/gene-KFK09_027814/gene-KFK09_015631/gene-KFK09_021788/gene-KFK09_018398/gene-KFK09_027255/gene-KFK09_019691/gene-KFK09_006732/gene-KFK09_004996/gene-KFK09_013912/gene-KFK09_016721/gene-KFK09_026266/gene-KFK09_013651/gene-KFK09_012357/gene-KFK09_012833/gene-KFK09_009269/gene-KFK09_022133/gen…	14	gene-KFK09_013887/gene-KFK09_007419/gene-KFK09_027644/gene-KFK09_004149/gene-KFK09_028824/gene-KFK09_023698/gene-KFK09_018642/gene-KFK09_010873/gene-KFK09_003790/gene-KFK09_014274/gene-KFK09_011146/gene-KFK09_022629/gene-KFK09_024475/gene-KFK09_022144
ath00460	Cyanoamino acid metabolism	10/599	44/4443	0.0636938	0.99991	gene-KFK09_010961/gene-KFK09_004954/gene-KFK09_025171/gene-KFK09_010370/gene-KFK09_020077/novel.18/gene-KFK09_013976/gene-KFK09_012120/gene-KFK09_017962/gene-KFK09_022410	KFK09_010961/KFK09_004954/KFK09_025171/KFK09_010370/KFK09_020077/-/KFK09_013976/KFK09_012120/KFK09_017962/KFK09_022410	ath:AT1G02850/ath:AT1G02850/ath:AT5G20950/ath:AT3G47040/ath:AT4G39640/ath:AT5G20950/ath:AT1G36370/ath:AT5G36890/ath:AT1G61820/ath:AT1G36370	10	5	gene-KFK09_025171/gene-KFK09_020077/novel.18/gene-KFK09_013976/gene-KFK09_022410	5	gene-KFK09_010961/gene-KFK09_004954/gene-KFK09_010370/gene-KFK09_012120/gene-KFK09_017962
ath03008	Ribosome biogenesis in eukaryotes	16/599	83/4443	0.0853719	0.99991	gene-KFK09_004181/gene-KFK09_020831/gene-KFK09_000161/gene-KFK09_026119/gene-KFK09_027576/gene-KFK09_012720/gene-KFK09_005698/gene-KFK09_005028/gene-KFK09_004487/gene-KFK09_016523/gene-KFK09_018495/gene-KFK09_029006/gene-KFK09_023468/gene-KFK09_010954/gene-KFK09_018494/gene-KFK09_007453	KFK09_004181/KFK09_020831/KFK09_000161/KFK09_026119/KFK09_027576/KFK09_012720/KFK09_005698/KFK09_005028/KFK09_004487/KFK09_016523/KFK09_018495/KFK09_029006/KFK09_023468/KFK09_010954/KFK09_018494/KFK09_007453	ath:AT4G04940/ath:AT2G18900/ath:AT1G75660/ath:AT3G57000/ath:AT1G63810/ath:AT5G59980/ath:AT3G07050/ath:AT3G21540/ath:AT3G50000/ath:AT2G21440/ath:AT3G01610/ath:AT2G44680/ath:AT2G26970/ath:AT4G02400/ath:AT3G01610/ath:AT1G56110	16	2	gene-KFK09_029006/gene-KFK09_018494	14	gene-KFK09_004181/gene-KFK09_020831/gene-KFK09_000161/gene-KFK09_026119/gene-KFK09_027576/gene-KFK09_012720/gene-KFK09_005698/gene-KFK09_005028/gene-KFK09_004487/gene-KFK09_016523/gene-KFK09_018495/gene-KFK09_023468/gene-KFK09_010954/gene-KFK09_007453
ath00905	Brassinosteroid biosynthesis	4/599	14/4443	0.108434	0.99991	gene-KFK09_004615/gene-KFK09_006474/gene-KFK09_008667/gene-KFK09_017222	KFK09_004615/KFK09_006474/KFK09_008667/KFK09_017222	ath:AT3G50660/ath:AT5G05690/ath:AT2G38050/ath:AT2G26710	4	3	gene-KFK09_004615/gene-KFK09_008667/gene-KFK09_017222	1	gene-KFK09_006474
ath00904	Diterpenoid biosynthesis	6/599	25/4443	0.109951	0.99991	gene-KFK09_012912/gene-KFK09_017244/gene-KFK09_010746/novel.1264/gene-KFK09_004141/gene-KFK09_005776	KFK09_012912/KFK09_017244/KFK09_010746/-/KFK09_004141/KFK09_005776	ath:AT1G61120/ath:AT1G15550/ath:AT4G21200/ath:AT5G51810/ath:AT1G78440/ath:AT4G02780	6	5	gene-KFK09_012912/gene-KFK09_017244/gene-KFK09_010746/gene-KFK09_004141/gene-KFK09_005776	1	novel.1264
ath00940	Phenylpropanoid biosynthesis	22/599	126/4443	0.118174	0.99991	gene-KFK09_010961/gene-KFK09_011464/gene-KFK09_004954/gene-KFK09_005866/gene-KFK09_026977/gene-KFK09_013065/gene-KFK09_026350/gene-KFK09_025171/gene-KFK09_005436/gene-KFK09_010370/gene-KFK09_015075/novel.18/gene-KFK09_027773/gene-KFK09_023511/gene-KFK09_000746/gene-KFK09_001428/gene-KFK09_007965/gene-KFK09_012120/gene-KFK09_017962/gene-KFK09_015679/gene-KFK09_019457/gene-KFK09_003404	KFK09_010961/KFK09_011464/KFK09_004954/KFK09_005866/KFK09_026977/KFK09_013065/KFK09_026350/KFK09_025171/KFK09_005436/KFK09_010370/KFK09_015075/-/KFK09_027773/KFK09_023511/KFK09_000746/KFK09_001428/KFK09_007965/KFK09_012120/KFK09_017962/KFK09_015679/KFK09_019457/KFK09_003404	ath:AT1G02850/ath:AT1G05260/ath:AT1G02850/ath:AT4G37530/ath:AT5G63380/ath:AT1G62940/ath:AT5G05340/ath:AT5G20950/ath:AT1G67980/ath:AT3G47040/ath:AT5G05340/ath:AT5G20950/ath:AT5G05340/ath:AT4G33420/ath:AT5G05340/ath:AT5G05340/ath:AT1G72680/ath:AT5G36890/ath:AT1G61820/ath:AT5G48930/ath:AT2G22420/ath:AT3G24503	22	6	gene-KFK09_026350/gene-KFK09_025171/gene-KFK09_005436/gene-KFK09_015075/novel.18/gene-KFK09_003404	16	gene-KFK09_010961/gene-KFK09_011464/gene-KFK09_004954/gene-KFK09_005866/gene-KFK09_026977/gene-KFK09_013065/gene-KFK09_010370/gene-KFK09_027773/gene-KFK09_023511/gene-KFK09_000746/gene-KFK09_001428/gene-KFK09_007965/gene-KFK09_012120/gene-KFK09_017962/gene-KFK09_015679/gene-KFK09_019457
ath03013	RNA transport	27/599	160/4443	0.124092	0.99991	gene-KFK09_027983/gene-KFK09_023017/gene-KFK09_019683/gene-KFK09_020250/gene-KFK09_029010/gene-KFK09_023739/gene-KFK09_017198/gene-KFK09_012408/gene-KFK09_029272/gene-KFK09_012079/gene-KFK09_001054/gene-KFK09_023897/gene-KFK09_011684/gene-KFK09_016774/gene-KFK09_011649/gene-KFK09_022950/gene-KFK09_006304/gene-KFK09_012720/gene-KFK09_000379/gene-KFK09_018519/gene-KFK09_017225/gene-KFK09_004631/gen…	KFK09_027983/KFK09_023017/KFK09_019683/KFK09_020250/KFK09_029010/KFK09_023739/KFK09_017198/KFK09_012408/KFK09_029272/KFK09_012079/KFK09_001054/KFK09_023897/KFK09_011684/KFK09_016774/KFK09_011649/KFK09_022950/KFK09_006304/KFK09_012720/KFK09_000379/KFK09_018519/KFK09_017225/KFK09_004631/KFK09_012375/KFK09_022615/KFK09_027930/KFK09_011000/KFK09_008408	ath:AT2G04520/ath:AT2G04520/ath:AT4G11420/ath:AT2G30050/ath:AT3G60240/ath:AT4G38760/ath:AT5G51200/ath:AT3G05040/ath:AT5G55160/ath:AT3G11400/ath:AT2G29210/ath:AT5G09860/ath:AT3G11400/ath:AT5G20920/ath:AT3G13920/ath:AT1G74700/ath:AT3G13920/ath:AT5G59980/ath:AT2G13540/ath:AT5G47010/ath:AT3G15610/ath:AT1G76810/ath:AT5G19485/ath:AT5G11200/ath:AT2G32230/ath:AT2G41620/ath:AT1G30550	27	9	gene-KFK09_027983/gene-KFK09_023017/gene-KFK09_020250/gene-KFK09_029272/gene-KFK09_012079/gene-KFK09_011684/gene-KFK09_011649/gene-KFK09_006304/gene-KFK09_017225	18	gene-KFK09_019683/gene-KFK09_029010/gene-KFK09_023739/gene-KFK09_017198/gene-KFK09_012408/gene-KFK09_001054/gene-KFK09_023897/gene-KFK09_016774/gene-KFK09_022950/gene-KFK09_012720/gene-KFK09_000379/gene-KFK09_018519/gene-KFK09_004631/gene-KFK09_012375/gene-KFK09_022615/gene-KFK09_027930/gene-KFK09_011000/gene-KFK09_008408
ath04070	Phosphatidylinositol signaling system	10/599	51/4443	0.140382	0.99991	gene-KFK09_015165/gene-KFK09_004288/gene-KFK09_003054/gene-KFK09_000980/gene-KFK09_016520/gene-KFK09_025084/gene-KFK09_003232/gene-KFK09_007558/gene-KFK09_018538/gene-KFK09_007164	KFK09_015165/KFK09_004288/KFK09_003054/KFK09_000980/KFK09_016520/KFK09_025084/KFK09_003232/KFK09_007558/KFK09_018538/KFK09_007164	ath:AT3G43810/ath:AT1G66410/ath:AT2G20900/ath:AT3G43810/ath:AT5G15070/ath:AT2G41090/ath:AT3G43810/ath:AT3G43810/ath:AT5G16760/ath:AT1G34260	10	6	gene-KFK09_015165/gene-KFK09_000980/gene-KFK09_025084/gene-KFK09_003232/gene-KFK09_007558/gene-KFK09_018538	4	gene-KFK09_004288/gene-KFK09_003054/gene-KFK09_016520/gene-KFK09_007164
ath00650	Butanoate metabolism	4/599	17/4443	0.187469	0.99991	gene-KFK09_010013/gene-KFK09_001983/gene-KFK09_017652/gene-KFK09_007389	KFK09_010013/KFK09_001983/KFK09_017652/KFK09_007389	ath:AT4G11820/ath:AT3G16910/ath:AT4G16210/ath:AT2G26800	4	4	gene-KFK09_010013/gene-KFK09_001983/gene-KFK09_017652/gene-KFK09_007389	0
ath00630	Glyoxylate and dicarboxylate metabolism	12/599	68/4443	0.198103	0.99991	gene-KFK09_003368/gene-KFK09_001983/gene-KFK09_024225/gene-KFK09_005620/gene-KFK09_029137/gene-KFK09_012136/gene-KFK09_007839/gene-KFK09_013976/gene-KFK09_002706/gene-KFK09_009211/gene-KFK09_007412/gene-KFK09_022410	KFK09_003368/KFK09_001983/KFK09_024225/KFK09_005620/KFK09_029137/KFK09_012136/KFK09_007839/KFK09_013976/KFK09_002706/KFK09_009211/KFK09_007412/KFK09_022410	ath:AT5G14780/ath:AT3G16910/ath:AT4G33010/ath:AT5G37600/ath:AT3G48990/ath:AT5G36700/ath:AT1G68010/ath:AT1G36370/ath:AT3G14420/ath:ArthCp030/ath:AT5G04140/ath:AT1G36370	12	6	gene-KFK09_003368/gene-KFK09_001983/gene-KFK09_005620/gene-KFK09_013976/gene-KFK09_009211/gene-KFK09_022410	6	gene-KFK09_024225/gene-KFK09_029137/gene-KFK09_012136/gene-KFK09_007839/gene-KFK09_002706/gene-KFK09_007412
ath00480	Glutathione metabolism	15/599	88/4443	0.199563	0.99991	gene-KFK09_003196/gene-KFK09_010543/gene-KFK09_027808/gene-KFK09_027064/gene-KFK09_015674/gene-KFK09_022034/gene-KFK09_017755/gene-KFK09_020077/gene-KFK09_023858/gene-KFK09_017694/gene-KFK09_016284/gene-KFK09_028253/gene-KFK09_011172/gene-KFK09_011170/gene-KFK09_016283	KFK09_003196/KFK09_010543/KFK09_027808/KFK09_027064/KFK09_015674/KFK09_022034/KFK09_017755/KFK09_020077/KFK09_023858/KFK09_017694/KFK09_016284/KFK09_028253/KFK09_011172/KFK09_011170/KFK09_016283	ath:AT3G09270/ath:AT3G02360/ath:AT1G65930/ath:AT5G40760/ath:AT4G31870/ath:AT1G65820/ath:AT4G11600/ath:AT4G39640/ath:AT5G41210/ath:AT4G23100/ath:AT1G17180/ath:AT4G09010/ath:AT3G62760/ath:AT3G62760/ath:AT1G17180	15	10	gene-KFK09_003196/gene-KFK09_010543/gene-KFK09_022034/gene-KFK09_017755/gene-KFK09_020077/gene-KFK09_023858/gene-KFK09_016284/gene-KFK09_011172/gene-KFK09_011170/gene-KFK09_016283	5	gene-KFK09_027808/gene-KFK09_027064/gene-KFK09_015674/gene-KFK09_017694/gene-KFK09_028253
ath00230	Purine metabolism	16/599	96/4443	0.215574	0.99991	gene-KFK09_000137/gene-KFK09_025702/gene-KFK09_010743/gene-KFK09_018391/gene-KFK09_003114/gene-KFK09_016364/gene-KFK09_008130/gene-KFK09_008077/gene-KFK09_002034/gene-KFK09_002037/gene-KFK09_024781/gene-KFK09_007775/gene-KFK09_003220/gene-KFK09_013821/gene-KFK09_018389/gene-KFK09_027300	KFK09_000137/KFK09_025702/KFK09_010743/KFK09_018391/KFK09_003114/KFK09_016364/KFK09_008130/KFK09_008077/KFK09_002034/KFK09_002037/KFK09_024781/KFK09_007775/KFK09_003220/KFK09_013821/KFK09_018389/KFK09_027300	ath:AT4G13720/ath:AT2G36580/ath:AT2G37250/ath:AT1G16350/ath:AT1G27450/ath:AT1G09830/ath:AT5G08570/ath:AT4G12440/ath:AT3G21110/ath:AT3G21110/ath:AT2G02970/ath:AT1G63660/ath:AT3G06200/ath:AT1G54130/ath:AT1G16350/ath:AT4G14680	16	8	gene-KFK09_025702/gene-KFK09_018391/gene-KFK09_016364/gene-KFK09_008130/gene-KFK09_008077/gene-KFK09_003220/gene-KFK09_018389/gene-KFK09_027300	8	gene-KFK09_000137/gene-KFK09_010743/gene-KFK09_003114/gene-KFK09_002034/gene-KFK09_002037/gene-KFK09_024781/gene-KFK09_007775/gene-KFK09_013821
ath03018	RNA degradation	19/599	118/4443	0.234603	0.99991	gene-KFK09_017982/gene-KFK09_017819/gene-KFK09_016328/gene-KFK09_000161/gene-KFK09_005475/gene-KFK09_023133/gene-KFK09_009675/gene-KFK09_016576/gene-KFK09_016694/gene-KFK09_012440/gene-KFK09_005509/gene-KFK09_012824/gene-KFK09_022085/gene-KFK09_007169/gene-KFK09_004262/gene-KFK09_020489/gene-KFK09_002103/gene-KFK09_022180/gene-KFK09_010413	KFK09_017982/KFK09_017819/KFK09_016328/KFK09_000161/KFK09_005475/KFK09_023133/KFK09_009675/KFK09_016576/KFK09_016694/KFK09_012440/KFK09_005509/KFK09_012824/KFK09_022085/KFK09_007169/KFK09_004262/KFK09_020489/KFK09_002103/KFK09_022180/KFK09_010413	ath:AT1G02080/ath:AT2G17510/ath:AT3G22270/ath:AT1G75660/ath:AT2G06990/ath:AT4G26270/ath:AT2G35920/ath:AT4G37910/ath:AT3G13300/ath:AT4G29830/ath:AT5G04895/ath:AT3G46960/ath:AT4G32175/ath:AT5G22250/ath:AT5G35910/ath:AT3G46210/ath:AT5G14580/ath:AT2G22480/ath:AT5G59460	19	5	gene-KFK09_016328/gene-KFK09_016576/gene-KFK09_012440/gene-KFK09_020489/gene-KFK09_022180	14	gene-KFK09_017982/gene-KFK09_017819/gene-KFK09_000161/gene-KFK09_005475/gene-KFK09_023133/gene-KFK09_009675/gene-KFK09_016694/gene-KFK09_005509/gene-KFK09_012824/gene-KFK09_022085/gene-KFK09_007169/gene-KFK09_004262/gene-KFK09_002103/gene-KFK09_010413
ath00760	Nicotinate and nicotinamide metabolism	4/599	19/4443	0.247819	0.99991	gene-KFK09_008754/gene-KFK09_027661/gene-KFK09_000827/gene-KFK09_026003	KFK09_008754/KFK09_027661/KFK09_000827/KFK09_026003	ath:AT5G50210/ath:AT5G20070/ath:AT3G21070/ath:AT5G14760	4	3	gene-KFK09_008754/gene-KFK09_027661/gene-KFK09_026003	1	gene-KFK09_000827
ath00944	Flavone and flavonol biosynthesis	4/599	19/4443	0.247819	0.99991	gene-KFK09_007560/gene-KFK09_007561/gene-KFK09_027668/gene-KFK09_024575	KFK09_007560/KFK09_007561/KFK09_027668/KFK09_024575	ath:AT5G07990/ath:AT5G07990/ath:AT2G36790/ath:AT5G07990	4	3	gene-KFK09_007560/gene-KFK09_007561/gene-KFK09_024575	1	gene-KFK09_027668
ath00620	Pyruvate metabolism	14/599	85/4443	0.24959	0.99991	gene-KFK09_025702/gene-KFK09_001983/gene-KFK09_018198/gene-KFK09_029291/gene-KFK09_025630/gene-KFK09_028520/gene-KFK09_008130/gene-KFK09_026912/gene-KFK09_013020/gene-KFK09_000208/gene-KFK09_029133/gene-KFK09_018617/gene-KFK09_000151/gene-KFK09_020725	KFK09_025702/KFK09_001983/KFK09_018198/KFK09_029291/KFK09_025630/KFK09_028520/KFK09_008130/KFK09_026912/KFK09_013020/KFK09_000208/KFK09_029133/KFK09_018617/KFK09_000151/KFK09_020725	ath:AT2G36580/ath:AT3G16910/ath:AT4G37870/ath:AT4G15530/ath:AT5G50850/ath:AT1G59900/ath:AT5G08570/ath:AT1G67280/ath:AT1G59900/ath:AT5G50850/ath:AT2G38040/ath:AT5G58330/ath:AT4G17260/ath:AT5G06580	14	7	gene-KFK09_025702/gene-KFK09_001983/gene-KFK09_025630/gene-KFK09_028520/gene-KFK09_008130/gene-KFK09_000208/gene-KFK09_000151	7	gene-KFK09_018198/gene-KFK09_029291/gene-KFK09_026912/gene-KFK09_013020/gene-KFK09_029133/gene-KFK09_018617/gene-KFK09_020725
ath00010	Glycolysis / Gluconeogenesis	17/599	107/4443	0.269041	0.99991	gene-KFK09_025702/gene-KFK09_001983/gene-KFK09_018198/gene-KFK09_029291/gene-KFK09_025630/gene-KFK09_028520/gene-KFK09_023133/gene-KFK09_008130/gene-KFK09_008321/gene-KFK09_007816/gene-KFK09_005447/gene-KFK09_013020/gene-KFK09_000208/gene-KFK09_022389/gene-KFK09_010424/gene-KFK09_022180/gene-KFK09_000151	KFK09_025702/KFK09_001983/KFK09_018198/KFK09_029291/KFK09_025630/KFK09_028520/KFK09_023133/KFK09_008130/KFK09_008321/KFK09_007816/KFK09_005447/KFK09_013020/KFK09_000208/KFK09_022389/KFK09_010424/KFK09_022180/KFK09_000151	ath:AT2G36580/ath:AT3G16910/ath:AT4G37870/ath:AT4G15530/ath:AT5G50850/ath:AT1G59900/ath:AT4G26270/ath:AT5G08570/ath:AT4G29130/ath:AT5G24760/ath:AT1G77120/ath:AT1G59900/ath:AT5G50850/ath:AT4G38970/ath:AT3G55440/ath:AT2G22480/ath:AT4G17260	17	10	gene-KFK09_025702/gene-KFK09_001983/gene-KFK09_025630/gene-KFK09_028520/gene-KFK09_008130/gene-KFK09_008321/gene-KFK09_005447/gene-KFK09_000208/gene-KFK09_022180/gene-KFK09_000151	7	gene-KFK09_018198/gene-KFK09_029291/gene-KFK09_023133/gene-KFK09_007816/gene-KFK09_013020/gene-KFK09_022389/gene-KFK09_010424
ath04712	Circadian rhythm - plant	9/599	55/4443	0.319496	0.99991	gene-KFK09_025617/gene-KFK09_026717/gene-KFK09_001650/gene-KFK09_012963/gene-KFK09_027147/gene-KFK09_004487/gene-KFK09_017699/gene-KFK09_014087/gene-KFK09_029006	KFK09_025617/KFK09_026717/KFK09_001650/KFK09_012963/KFK09_027147/KFK09_004487/KFK09_017699/KFK09_014087/KFK09_029006	ath:AT1G01060/ath:AT5G57360/ath:AT1G01060/ath:AT1G09570/ath:AT5G13930/ath:AT3G50000/ath:AT5G08330/ath:AT2G46340/ath:AT2G44680	9	4	gene-KFK09_026717/gene-KFK09_027147/gene-KFK09_017699/gene-KFK09_029006	5	gene-KFK09_025617/gene-KFK09_001650/gene-KFK09_012963/gene-KFK09_004487/gene-KFK09_014087
ath00790	Folate biosynthesis	5/599	28/4443	0.323408	0.99991	gene-KFK09_006555/gene-KFK09_027928/gene-KFK09_015564/gene-KFK09_024608/gene-KFK09_024916	KFK09_006555/KFK09_027928/KFK09_015564/KFK09_024608/KFK09_024916	ath:AT5G05980/ath:AT5G57850/ath:AT2G43760/ath:AT4G30000/ath:AT5G64300	5	2	gene-KFK09_015564/gene-KFK09_024916	3	gene-KFK09_006555/gene-KFK09_027928/gene-KFK09_024608
ath04626	Plant-pathogen interaction	27/599	182/4443	0.324578	0.99991	gene-KFK09_015165/gene-KFK09_000730/gene-KFK09_011162/gene-KFK09_015631/gene-KFK09_009646/gene-KFK09_004288/gene-KFK09_020747/gene-KFK09_012368/gene-KFK09_005789/gene-KFK09_011116/gene-KFK09_022873/gene-KFK09_005481/gene-KFK09_005653/gene-KFK09_023905/gene-KFK09_000980/gene-KFK09_014334/gene-KFK09_002079/gene-KFK09_028675/gene-KFK09_000095/gene-KFK09_028715/gene-KFK09_010077/gene-KFK09_025084/gen…	KFK09_015165/KFK09_000730/KFK09_011162/KFK09_015631/KFK09_009646/KFK09_004288/KFK09_020747/KFK09_012368/KFK09_005789/KFK09_011116/KFK09_022873/KFK09_005481/KFK09_005653/KFK09_023905/KFK09_000980/KFK09_014334/KFK09_002079/KFK09_028675/KFK09_000095/KFK09_028715/KFK09_010077/KFK09_025084/KFK09_006069/KFK09_006970/KFK09_003232/KFK09_007558/KFK09_027389	ath:AT3G43810/ath:AT2G38470/ath:AT5G13160/ath:AT3G21220/ath:AT5G47910/ath:AT1G66410/ath:AT1G24620/ath:AT5G04170/ath:AT5G12480/ath:AT3G50770/ath:AT1G76650/ath:AT4G39090/ath:AT1G18210/ath:AT5G52640/ath:AT3G43810/ath:AT3G07490/ath:AT3G50770/ath:AT5G56270/ath:AT5G66210/ath:AT5G42380/ath:AT3G07040/ath:AT2G41090/ath:AT5G43760/ath:AT5G56030/ath:AT3G43810/ath:AT3G43810/ath:AT5G12480	27	16	gene-KFK09_015165/gene-KFK09_011162/gene-KFK09_015631/gene-KFK09_012368/gene-KFK09_005789/gene-KFK09_005481/gene-KFK09_005653/gene-KFK09_023905/gene-KFK09_000980/gene-KFK09_002079/gene-KFK09_010077/gene-KFK09_025084/gene-KFK09_006069/gene-KFK09_006970/gene-KFK09_003232/gene-KFK09_007558	11	gene-KFK09_000730/gene-KFK09_009646/gene-KFK09_004288/gene-KFK09_020747/gene-KFK09_011116/gene-KFK09_022873/gene-KFK09_014334/gene-KFK09_028675/gene-KFK09_000095/gene-KFK09_028715/gene-KFK09_027389
ath00100	Steroid biosynthesis	5/599	29/4443	0.351709	0.99991	gene-KFK09_011623/gene-KFK09_019295/gene-KFK09_028213/gene-KFK09_006557/gene-KFK09_018710	KFK09_011623/KFK09_019295/KFK09_028213/KFK09_006557/KFK09_018710	ath:AT2G07050/ath:AT1G20330/ath:AT1G20330/ath:AT4G34640/ath:AT3G19820	5	3	gene-KFK09_019295/gene-KFK09_028213/gene-KFK09_018710	2	gene-KFK09_011623/gene-KFK09_006557
ath00590	Arachidonic acid metabolism	3/599	16/4443	0.36851	0.99991	gene-KFK09_015674/gene-KFK09_017755/gene-KFK09_020077	KFK09_015674/KFK09_017755/KFK09_020077	ath:AT4G31870/ath:AT4G11600/ath:AT4G39640	3	2	gene-KFK09_017755/gene-KFK09_020077	1	gene-KFK09_015674
ath00563	Glycosylphosphatidylinositol (GPI)-anchor biosynthesis	4/599	23/4443	0.37664	0.99991	gene-KFK09_006396/gene-KFK09_017461/gene-KFK09_018456/gene-KFK09_005400	KFK09_006396/KFK09_017461/KFK09_018456/KFK09_005400	ath:AT3G01380/ath:AT1G08750/ath:AT2G34980/ath:AT3G07140	4	1	gene-KFK09_018456	3	gene-KFK09_006396/gene-KFK09_017461/gene-KFK09_005400
ath00600	Sphingolipid metabolism	5/599	30/4443	0.38012	0.99991	gene-KFK09_002655/gene-KFK09_020114/gene-KFK09_017927/gene-KFK09_013108/gene-KFK09_020117	KFK09_002655/KFK09_020114/KFK09_017927/KFK09_013108/KFK09_020117	ath:AT4G22330/ath:AT1G69640/ath:AT5G19200/ath:AT1G69640/ath:AT1G69640	5	3	gene-KFK09_002655/gene-KFK09_017927/gene-KFK09_013108	2	gene-KFK09_020114/gene-KFK09_020117
ath00020	Citrate cycle (TCA cycle)	7/599	44/4443	0.381501	0.99991	gene-KFK09_018198/gene-KFK09_027808/gene-KFK09_025630/gene-KFK09_028520/gene-KFK09_021517/gene-KFK09_013020/gene-KFK09_000208	KFK09_018198/KFK09_027808/KFK09_025630/KFK09_028520/KFK09_021517/KFK09_013020/KFK09_000208	ath:AT4G37870/ath:AT1G65930/ath:AT5G50850/ath:AT1G59900/ath:AT5G65750/ath:AT1G59900/ath:AT5G50850	7	3	gene-KFK09_025630/gene-KFK09_028520/gene-KFK09_000208	4	gene-KFK09_018198/gene-KFK09_027808/gene-KFK09_021517/gene-KFK09_013020
ath04136	Autophagy - other	6/599	38/4443	0.406942	0.99991	gene-KFK09_015907/gene-KFK09_028143/gene-KFK09_025095/gene-KFK09_006103/gene-KFK09_023684/gene-KFK09_001557	KFK09_015907/KFK09_028143/KFK09_025095/KFK09_006103/KFK09_023684/KFK09_001557	ath:AT1G62040/ath:AT3G49590/ath:AT1G50030/ath:AT5G53000/ath:AT2G31260/ath:AT5G17290	6	5	gene-KFK09_015907/gene-KFK09_028143/gene-KFK09_006103/gene-KFK09_023684/gene-KFK09_001557	1	gene-KFK09_025095
ath01200	Carbon metabolism	34/599	241/4443	0.414572	0.99991	gene-KFK09_005354/gene-KFK09_025702/gene-KFK09_010543/gene-KFK09_003368/gene-KFK09_001983/gene-KFK09_018198/gene-KFK09_027808/gene-KFK09_029291/gene-KFK09_025630/gene-KFK09_024225/gene-KFK09_028520/gene-KFK09_027064/gene-KFK09_023133/gene-KFK09_008130/gene-KFK09_008321/gene-KFK09_012136/gene-KFK09_017491/gene-KFK09_007839/gene-KFK09_021517/gene-KFK09_014928/gene-KFK09_013976/gene-KFK09_013020/gen…	KFK09_005354/KFK09_025702/KFK09_010543/KFK09_003368/KFK09_001983/KFK09_018198/KFK09_027808/KFK09_029291/KFK09_025630/KFK09_024225/KFK09_028520/KFK09_027064/KFK09_023133/KFK09_008130/KFK09_008321/KFK09_012136/KFK09_017491/KFK09_007839/KFK09_021517/KFK09_014928/KFK09_013976/KFK09_013020/KFK09_014278/KFK09_008028/KFK09_000208/KFK09_022389/KFK09_002706/KFK09_029133/KFK09_018617/KFK09_009211/KFK09_026…	ath:AT1G06550/ath:AT2G36580/ath:AT3G02360/ath:AT5G14780/ath:AT3G16910/ath:AT4G37870/ath:AT1G65930/ath:AT4G15530/ath:AT5G50850/ath:AT4G33010/ath:AT1G59900/ath:AT5G40760/ath:AT4G26270/ath:AT5G08570/ath:AT4G29130/ath:AT5G36700/ath:AT1G71100/ath:AT1G68010/ath:AT5G65750/ath:AT3G10050/ath:AT1G36370/ath:AT1G59900/ath:AT5G56760/ath:AT5G24400/ath:AT5G50850/ath:AT4G38970/ath:AT3G14420/ath:AT2G38040/ath:AT5…	34	17	gene-KFK09_025702/gene-KFK09_010543/gene-KFK09_003368/gene-KFK09_001983/gene-KFK09_025630/gene-KFK09_028520/gene-KFK09_008130/gene-KFK09_008321/gene-KFK09_017491/gene-KFK09_013976/gene-KFK09_014278/gene-KFK09_008028/gene-KFK09_000208/gene-KFK09_009211/gene-KFK09_026731/gene-KFK09_022180/gene-KFK09_022410	17	gene-KFK09_005354/gene-KFK09_018198/gene-KFK09_027808/gene-KFK09_029291/gene-KFK09_024225/gene-KFK09_027064/gene-KFK09_023133/gene-KFK09_012136/gene-KFK09_007839/gene-KFK09_021517/gene-KFK09_014928/gene-KFK09_013020/gene-KFK09_022389/gene-KFK09_002706/gene-KFK09_029133/gene-KFK09_018617/gene-KFK09_010424
ath04120	Ubiquitin mediated proteolysis	18/599	125/4443	0.420102	0.99991	gene-KFK09_016207/gene-KFK09_024311/gene-KFK09_018268/gene-KFK09_012739/gene-KFK09_016272/gene-KFK09_023635/gene-KFK09_022094/gene-KFK09_007315/gene-KFK09_003428/gene-KFK09_006707/gene-KFK09_004708/gene-KFK09_017083/gene-KFK09_022750/gene-KFK09_009145/gene-KFK09_017193/gene-KFK09_018246/gene-KFK09_019135/gene-KFK09_006228	KFK09_016207/KFK09_024311/KFK09_018268/KFK09_012739/KFK09_016272/KFK09_023635/KFK09_022094/KFK09_007315/KFK09_003428/KFK09_006707/KFK09_004708/KFK09_017083/KFK09_022750/KFK09_009145/KFK09_017193/KFK09_018246/KFK09_019135/KFK09_006228	ath:AT2G02760/ath:AT1G64230/ath:AT1G75950/ath:AT5G59300/ath:AT5G46210/ath:AT1G04510/ath:AT4G05320/ath:AT2G30110/ath:AT2G02760/ath:AT4G36800/ath:AT5G37930/ath:AT5G58760/ath:AT1G64230/ath:AT5G67530/ath:AT3G53090/ath:AT1G75950/ath:AT5G42190/ath:AT4G21530	18	9	gene-KFK09_024311/gene-KFK09_018268/gene-KFK09_012739/gene-KFK09_022094/gene-KFK09_006707/gene-KFK09_004708/gene-KFK09_022750/gene-KFK09_018246/gene-KFK09_019135	9	gene-KFK09_016207/gene-KFK09_016272/gene-KFK09_023635/gene-KFK09_007315/gene-KFK09_003428/gene-KFK09_017083/gene-KFK09_009145/gene-KFK09_017193/gene-KFK09_006228
ath00860	Porphyrin and chlorophyll metabolism	7/599	46/4443	0.428265	0.99991	gene-KFK09_023569/gene-KFK09_020266/gene-KFK09_005456/gene-KFK09_015074/gene-KFK09_003950/gene-KFK09_000860/gene-KFK09_029311	KFK09_023569/KFK09_020266/KFK09_005456/KFK09_015074/KFK09_003950/KFK09_000860/KFK09_029311	ath:AT1G58290/ath:AT3G44880/ath:AT5G14220/ath:AT2G40490/ath:AT4G11910/ath:AT1G08520/ath:AT5G18660	7	2	gene-KFK09_020266/gene-KFK09_029311	5	gene-KFK09_023569/gene-KFK09_005456/gene-KFK09_015074/gene-KFK09_003950/gene-KFK09_000860
ath00906	Carotenoid biosynthesis	5/599	32/4443	0.436677	0.99991	gene-KFK09_003670/gene-KFK09_006023/gene-KFK09_024991/gene-KFK09_002696/gene-KFK09_007903	KFK09_003670/KFK09_006023/KFK09_024991/KFK09_002696/KFK09_007903	ath:AT4G32810/ath:AT4G19170/ath:AT3G19270/ath:AT3G14440/ath:AT4G25700	5	3	gene-KFK09_006023/gene-KFK09_002696/gene-KFK09_007903	2	gene-KFK09_003670/gene-KFK09_024991
ath00261	Monobactam biosynthesis	2/599	11/4443	0.44833	0.99991	gene-KFK09_017314/gene-KFK09_027300	KFK09_017314/KFK09_027300	ath:AT4G19710/ath:AT4G14680	2	1	gene-KFK09_027300	1	gene-KFK09_017314
ath04144	Endocytosis	21/599	149/4443	0.449073	0.99991	novel.1733/gene-KFK09_007743/gene-KFK09_010446/gene-KFK09_020544/gene-KFK09_020235/gene-KFK09_025460/gene-KFK09_026855/gene-KFK09_007645/gene-KFK09_014763/gene-KFK09_003205/gene-KFK09_009424/gene-KFK09_016324/gene-KFK09_012437/gene-KFK09_021441/gene-KFK09_003913/gene-KFK09_025795/gene-KFK09_026577/gene-KFK09_018306/gene-KFK09_006711/gene-KFK09_017713/gene-KFK09_017487	-/KFK09_007743/KFK09_010446/KFK09_020544/KFK09_020235/KFK09_025460/KFK09_026855/KFK09_007645/KFK09_014763/KFK09_003205/KFK09_009424/KFK09_016324/KFK09_012437/KFK09_021441/KFK09_003913/KFK09_025795/KFK09_026577/KFK09_018306/KFK09_006711/KFK09_017713/KFK09_017487	ath:AT5G61980/ath:AT2G42010/ath:AT3G12580/ath:AT5G06140/ath:AT5G13860/ath:AT5G65270/ath:AT5G60860/ath:AT2G19830/ath:AT3G12160/ath:AT5G14670/ath:AT5G60860/ath:AT1G30825/ath:AT1G10630/ath:AT5G14670/ath:AT4G19003/ath:AT1G16920/ath:AT2G27600/ath:AT5G63880/ath:AT3G08530/ath:AT3G12400/ath:AT1G48790	21	14	gene-KFK09_010446/gene-KFK09_020235/gene-KFK09_025460/gene-KFK09_026855/gene-KFK09_007645/gene-KFK09_014763/gene-KFK09_003205/gene-KFK09_009424/gene-KFK09_012437/gene-KFK09_021441/gene-KFK09_025795/gene-KFK09_018306/gene-KFK09_006711/gene-KFK09_017713	7	novel.1733/gene-KFK09_007743/gene-KFK09_020544/gene-KFK09_016324/gene-KFK09_003913/gene-KFK09_026577/gene-KFK09_017487
ath00030	Pentose phosphate pathway	7/599	47/4443	0.451517	0.99991	gene-KFK09_010543/gene-KFK09_027064/gene-KFK09_023133/gene-KFK09_017491/gene-KFK09_008028/gene-KFK09_022389/gene-KFK09_022180	KFK09_010543/KFK09_027064/KFK09_023133/KFK09_017491/KFK09_008028/KFK09_022389/KFK09_022180	ath:AT3G02360/ath:AT5G40760/ath:AT4G26270/ath:AT1G71100/ath:AT5G24400/ath:AT4G38970/ath:AT2G22480	7	4	gene-KFK09_010543/gene-KFK09_017491/gene-KFK09_008028/gene-KFK09_022180	3	gene-KFK09_027064/gene-KFK09_023133/gene-KFK09_022389
ath00941	Flavonoid biosynthesis	7/599	47/4443	0.451517	0.99991	gene-KFK09_007560/gene-KFK09_007561/gene-KFK09_005436/gene-KFK09_027147/gene-KFK09_015679/gene-KFK09_024575/gene-KFK09_007660	KFK09_007560/KFK09_007561/KFK09_005436/KFK09_027147/KFK09_015679/KFK09_024575/KFK09_007660	ath:AT5G07990/ath:AT5G07990/ath:AT1G67980/ath:AT5G13930/ath:AT5G48930/ath:AT5G07990/ath:AT3G51240	7	6	gene-KFK09_007560/gene-KFK09_007561/gene-KFK09_005436/gene-KFK09_027147/gene-KFK09_024575/gene-KFK09_007660	1	gene-KFK09_015679
ath03040	Spliceosome	26/599	188/4443	0.476874	0.99991	gene-KFK09_012882/gene-KFK09_010446/gene-KFK09_011422/gene-KFK09_006375/gene-KFK09_009760/gene-KFK09_024436/gene-KFK09_003617/gene-KFK09_023897/gene-KFK09_010595/gene-KFK09_015261/gene-KFK09_005774/gene-KFK09_005030/gene-KFK09_023635/gene-KFK09_028154/gene-KFK09_023180/gene-KFK09_000379/gene-KFK09_011821/gene-KFK09_022348/gene-KFK09_016912/gene-KFK09_015815/gene-KFK09_006234/gene-KFK09_002130/gen…	KFK09_012882/KFK09_010446/KFK09_011422/KFK09_006375/KFK09_009760/KFK09_024436/KFK09_003617/KFK09_023897/KFK09_010595/KFK09_015261/KFK09_005774/KFK09_005030/KFK09_023635/KFK09_028154/KFK09_023180/KFK09_000379/KFK09_011821/KFK09_022348/KFK09_016912/KFK09_015815/KFK09_006234/KFK09_002130/KFK09_022615/KFK09_023326/KFK09_011958/KFK09_016537	ath:AT2G38730/ath:AT3G12580/ath:AT3G62310/ath:AT2G16860/ath:AT3G19840/ath:AT4G10110/ath:AT1G17640/ath:AT5G09860/ath:AT1G65660/ath:AT2G32600/ath:AT1G03140/ath:AT1G20920/ath:AT1G04510/ath:AT3G50670/ath:AT2G47640/ath:AT2G13540/ath:AT5G25060/ath:AT3G26420/ath:AT2G37340/ath:AT3G13570/ath:AT4G30220/ath:AT5G12190/ath:AT5G11200/ath:AT1G06220/ath:AT5G04280/ath:AT1G28060	26	15	gene-KFK09_012882/gene-KFK09_010446/gene-KFK09_024436/gene-KFK09_003617/gene-KFK09_015261/gene-KFK09_005774/gene-KFK09_005030/gene-KFK09_028154/gene-KFK09_022348/gene-KFK09_016912/gene-KFK09_015815/gene-KFK09_006234/gene-KFK09_002130/gene-KFK09_011958/gene-KFK09_016537	11	gene-KFK09_011422/gene-KFK09_006375/gene-KFK09_009760/gene-KFK09_023897/gene-KFK09_010595/gene-KFK09_023635/gene-KFK09_023180/gene-KFK09_000379/gene-KFK09_011821/gene-KFK09_022615/gene-KFK09_023326
ath00450	Selenocompound metabolism	3/599	20/4443	0.518207	0.99991	gene-KFK09_028906/gene-KFK09_029469/gene-KFK09_027300	KFK09_028906/KFK09_029469/KFK09_027300	ath:AT1G64660/ath:AT1G64660/ath:AT4G14680	3	3	gene-KFK09_028906/gene-KFK09_029469/gene-KFK09_027300	0
ath00051	Fructose and mannose metabolism	8/599	59/4443	0.551258	0.99991	gene-KFK09_011489/gene-KFK09_001521/gene-KFK09_007885/gene-KFK09_023133/gene-KFK09_008321/gene-KFK09_022389/gene-KFK09_010424/gene-KFK09_022180	KFK09_011489/KFK09_001521/KFK09_007885/KFK09_023133/KFK09_008321/KFK09_022389/KFK09_010424/KFK09_022180	ath:AT5G66460/ath:AT2G31390/ath:AT5G51830/ath:AT4G26270/ath:AT4G29130/ath:AT4G38970/ath:AT3G55440/ath:AT2G22480	8	5	gene-KFK09_011489/gene-KFK09_001521/gene-KFK09_007885/gene-KFK09_008321/gene-KFK09_022180	3	gene-KFK09_023133/gene-KFK09_022389/gene-KFK09_010424
ath00670	One carbon pool by folate	3/599	21/4443	0.552642	0.99991	gene-KFK09_008320/gene-KFK09_013976/gene-KFK09_022410	KFK09_008320/KFK09_013976/KFK09_022410	ath:AT1G66520/ath:AT1G36370/ath:AT1G36370	3	2	gene-KFK09_013976/gene-KFK09_022410	1	gene-KFK09_008320
ath00270	Cysteine and methionine metabolism	13/599	97/4443	0.555233	0.99991	gene-KFK09_028906/gene-KFK09_029469/gene-KFK09_017314/gene-KFK09_005714/gene-KFK09_026807/gene-KFK09_000492/gene-KFK09_005377/gene-KFK09_012934/gene-KFK09_017694/gene-KFK09_014278/gene-KFK09_027977/gene-KFK09_026731/gene-KFK09_000151	KFK09_028906/KFK09_029469/KFK09_017314/KFK09_005714/KFK09_026807/KFK09_000492/KFK09_005377/KFK09_012934/KFK09_017694/KFK09_014278/KFK09_027977/KFK09_026731/KFK09_000151	ath:AT1G64660/ath:AT1G64660/ath:AT4G19710/ath:AT4G14716/ath:AT1G49820/ath:AT1G77670/ath:AT4G13940/ath:AT5G27650/ath:AT4G23100/ath:AT5G56760/ath:AT5G36160/ath:AT4G34200/ath:AT4G17260	13	8	gene-KFK09_028906/gene-KFK09_029469/gene-KFK09_005714/gene-KFK09_005377/gene-KFK09_012934/gene-KFK09_014278/gene-KFK09_026731/gene-KFK09_000151	5	gene-KFK09_017314/gene-KFK09_026807/gene-KFK09_000492/gene-KFK09_017694/gene-KFK09_027977
ath00750	Vitamin B6 metabolism	2/599	14/4443	0.581436	0.99991	gene-KFK09_017087/gene-KFK09_018057	KFK09_017087/KFK09_018057	ath:AT5G01410/ath:AT2G46580	2	1	gene-KFK09_017087	1	gene-KFK09_018057
ath04130	SNARE interactions in vesicular transport	4/599	30/4443	0.590533	0.99991	gene-KFK09_012325/gene-KFK09_002693/gene-KFK09_002694/gene-KFK09_020782	KFK09_012325/KFK09_002693/KFK09_002694/KFK09_020782	ath:AT3G24350/ath:AT3G11820/ath:AT3G11820/ath:AT1G28490	4	3	gene-KFK09_012325/gene-KFK09_002693/gene-KFK09_002694	1	gene-KFK09_020782
ath00240	Pyrimidine metabolism	7/599	54/4443	0.605574	0.99991	gene-KFK09_014203/gene-KFK09_018734/gene-KFK09_004407/gene-KFK09_012113/gene-KFK09_024781/gene-KFK09_003362/gene-KFK09_029230	KFK09_014203/KFK09_018734/KFK09_004407/KFK09_012113/KFK09_024781/KFK09_003362/KFK09_029230	ath:AT2G19570/ath:AT5G23300/ath:AT5G23070/ath:AT4G02120/ath:AT2G02970/ath:AT1G26190/ath:AT4G02120	7	4	gene-KFK09_014203/gene-KFK09_004407/gene-KFK09_003362/gene-KFK09_029230	3	gene-KFK09_018734/gene-KFK09_012113/gene-KFK09_024781
ath03020	RNA polymerase	5/599	39/4443	0.619644	0.99991	gene-KFK09_012244/gene-KFK09_008619/gene-KFK09_009439/gene-KFK09_015196/gene-KFK09_001333	KFK09_012244/KFK09_008619/KFK09_009439/KFK09_015196/KFK09_001333	ath:AT3G16980/ath:AT1G61700/ath:AT3G49000/ath:AT3G16980/ath:AT4G21710	5	3	gene-KFK09_012244/gene-KFK09_008619/gene-KFK09_015196	2	gene-KFK09_009439/gene-KFK09_001333
ath04145	Phagosome	10/599	79/4443	0.636019	0.99991	gene-KFK09_012707/gene-KFK09_018450/gene-KFK09_009058/gene-KFK09_013910/gene-KFK09_014391/gene-KFK09_007926/gene-KFK09_014387/gene-KFK09_007695/gene-KFK09_007164/gene-KFK09_006205	KFK09_012707/KFK09_018450/KFK09_009058/KFK09_013910/KFK09_014391/KFK09_007926/KFK09_014387/KFK09_007695/KFK09_007164/KFK09_006205	ath:AT5G60460/ath:AT1G19910/ath:AT5G19780/ath:AT1G75630/ath:AT1G04820/ath:AT1G19910/ath:AT4G02620/ath:AT4G39080/ath:AT1G34260/ath:AT4G24920	10	7	gene-KFK09_012707/gene-KFK09_009058/gene-KFK09_013910/gene-KFK09_014391/gene-KFK09_007926/gene-KFK09_014387/gene-KFK09_006205	3	gene-KFK09_018450/gene-KFK09_007695/gene-KFK09_007164
ath00910	Nitrogen metabolism	3/599	24/4443	0.646608	0.99991	gene-KFK09_005620/gene-KFK09_024992/gene-KFK09_007412	KFK09_005620/KFK09_024992/KFK09_007412	ath:AT5G37600/ath:AT2G15620/ath:AT5G04140	3	2	gene-KFK09_005620/gene-KFK09_024992	1	gene-KFK09_007412
ath00960	Tropane, piperidine and pyridine alkaloid biosynthesis	3/599	24/4443	0.646608	0.99991	gene-KFK09_027977/gene-KFK09_002531/gene-KFK09_003301	KFK09_027977/KFK09_002531/KFK09_003301	ath:AT5G36160/ath:AT1G71920/ath:AT5G06060	3	1	gene-KFK09_002531	2	gene-KFK09_027977/gene-KFK09_003301
ath00130	Ubiquinone and other terpenoid-quinone biosynthesis	6/599	49/4443	0.664038	0.99991	gene-KFK09_026977/gene-KFK09_013065/gene-KFK09_025300/gene-KFK09_027977/gene-KFK09_020972/gene-KFK09_008142	KFK09_026977/KFK09_013065/KFK09_025300/KFK09_027977/KFK09_020972/KFK09_008142	ath:AT5G63380/ath:AT1G62940/ath:AT5G54500/ath:AT5G36160/ath:AT2G18950/ath:AT1G64970	6	2	gene-KFK09_025300/gene-KFK09_008142	4	gene-KFK09_026977/gene-KFK09_013065/gene-KFK09_027977/gene-KFK09_020972
ath00052	Galactose metabolism	5/599	41/4443	0.665032	0.99991	gene-KFK09_006443/gene-KFK09_008867/gene-KFK09_023133/gene-KFK09_008321/gene-KFK09_022180	KFK09_006443/KFK09_008867/KFK09_023133/KFK09_008321/KFK09_022180	ath:AT5G20250/ath:AT1G60470/ath:AT4G26270/ath:AT4G29130/ath:AT2G22480	5	4	gene-KFK09_006443/gene-KFK09_008867/gene-KFK09_008321/gene-KFK09_022180	1	gene-KFK09_023133
ath00400	Phenylalanine, tyrosine and tryptophan biosynthesis	5/599	41/4443	0.665032	0.99991	gene-KFK09_022107/gene-KFK09_017396/gene-KFK09_027977/gene-KFK09_002531/gene-KFK09_018502	KFK09_022107/KFK09_017396/KFK09_027977/KFK09_002531/KFK09_018502	ath:AT4G27070/ath:AT1G15710/ath:AT5G36160/ath:AT1G71920/ath:AT1G22410	5	3	gene-KFK09_017396/gene-KFK09_002531/gene-KFK09_018502	2	gene-KFK09_022107/gene-KFK09_027977
ath02010	ABC transporters	3/599	26/4443	0.700989	0.99991	gene-KFK09_010468/gene-KFK09_018849/novel.199	KFK09_010468/KFK09_018849/-	ath:AT3G55320/ath:AT2G36910/ath:AT3G28345	3	3	gene-KFK09_010468/gene-KFK09_018849/novel.199	0
ath00280	Valine, leucine and isoleucine degradation	5/599	43/4443	0.706743	0.99991	gene-KFK09_005354/gene-KFK09_010013/gene-KFK09_017652/gene-KFK09_007389/gene-KFK09_008356	KFK09_005354/KFK09_010013/KFK09_017652/KFK09_007389/KFK09_008356	ath:AT1G06550/ath:AT4G11820/ath:AT4G16210/ath:AT2G26800/ath:AT4G29120	5	4	gene-KFK09_010013/gene-KFK09_017652/gene-KFK09_007389/gene-KFK09_008356	1	gene-KFK09_005354
ath00260	Glycine, serine and threonine metabolism	8/599	68/4443	0.715025	0.99991	gene-KFK09_022107/gene-KFK09_017314/gene-KFK09_024225/gene-KFK09_007839/gene-KFK09_014928/gene-KFK09_013976/gene-KFK09_026731/gene-KFK09_022410	KFK09_022107/KFK09_017314/KFK09_024225/KFK09_007839/KFK09_014928/KFK09_013976/KFK09_026731/KFK09_022410	ath:AT4G27070/ath:AT4G19710/ath:AT4G33010/ath:AT1G68010/ath:AT3G10050/ath:AT1G36370/ath:AT4G34200/ath:AT1G36370	8	3	gene-KFK09_013976/gene-KFK09_026731/gene-KFK09_022410	5	gene-KFK09_022107/gene-KFK09_017314/gene-KFK09_024225/gene-KFK09_007839/gene-KFK09_014928
ath00780	Biotin metabolism	2/599	18/4443	0.719875	0.99991	gene-KFK09_011017/gene-KFK09_013497	KFK09_011017/KFK09_013497	ath:AT5G46290/ath:AT1G74960	2	1	gene-KFK09_011017	1	gene-KFK09_013497
ath00561	Glycerolipid metabolism	7/599	61/4443	0.733555	0.99991	gene-KFK09_003054/gene-KFK09_026512/gene-KFK09_018853/gene-KFK09_008900/gene-KFK09_023343/novel.271/gene-KFK09_011832	KFK09_003054/KFK09_026512/KFK09_018853/KFK09_008900/KFK09_023343/-/KFK09_011832	ath:AT2G20900/ath:AT1G06520/ath:AT1G32200/ath:AT1G06520/ath:AT5G57440/ath:AT2G19450/ath:AT4G31780	7	3	gene-KFK09_026512/gene-KFK09_008900/gene-KFK09_023343	4	gene-KFK09_003054/gene-KFK09_018853/novel.271/gene-KFK09_011832
ath00350	Tyrosine metabolism	4/599	36/4443	0.734786	0.99991	gene-KFK09_007816/gene-KFK09_005447/gene-KFK09_027977/gene-KFK09_002531	KFK09_007816/KFK09_005447/KFK09_027977/KFK09_002531	ath:AT5G24760/ath:AT1G77120/ath:AT5G36160/ath:AT1G71920	4	2	gene-KFK09_005447/gene-KFK09_002531	2	gene-KFK09_007816/gene-KFK09_027977
ath03060	Protein export	6/599	53/4443	0.738047	0.99991	gene-KFK09_012707/gene-KFK09_011948/gene-KFK09_025744/gene-KFK09_012420/gene-KFK09_000359/gene-KFK09_006205	KFK09_012707/KFK09_011948/KFK09_025744/KFK09_012420/KFK09_000359/KFK09_006205	ath:AT5G60460/ath:AT5G28750/ath:AT5G03940/ath:AT4G01800/ath:AT1G79940/ath:AT4G24920	6	3	gene-KFK09_012707/gene-KFK09_011948/gene-KFK09_006205	3	gene-KFK09_025744/gene-KFK09_012420/gene-KFK09_000359
ath00565	Ether lipid metabolism	2/599	19/4443	0.747814	0.99991	gene-KFK09_007743/gene-KFK09_008351	KFK09_007743/KFK09_008351	ath:AT2G42010/ath:AT3G48610	2	0		2	gene-KFK09_007743/gene-KFK09_008351
ath00730	Thiamine metabolism	2/599	19/4443	0.747814	0.99991	gene-KFK09_010743/gene-KFK09_021118	KFK09_010743/KFK09_021118	ath:AT2G37250/ath:AT1G02880	2	1	gene-KFK09_021118	1	gene-KFK09_010743
ath00945	Stilbenoid, diarylheptanoid and gingerol biosynthesis	2/599	19/4443	0.747814	0.99991	gene-KFK09_005436/gene-KFK09_015679	KFK09_005436/KFK09_015679	ath:AT1G67980/ath:AT5G48930	2	1	gene-KFK09_005436	1	gene-KFK09_015679
ath00360	Phenylalanine metabolism	3/599	28/4443	0.74876	0.99991	gene-KFK09_017652/gene-KFK09_027977/gene-KFK09_002531	KFK09_017652/KFK09_027977/KFK09_002531	ath:AT4G16210/ath:AT5G36160/ath:AT1G71920	3	2	gene-KFK09_017652/gene-KFK09_002531	1	gene-KFK09_027977
ath00900	Terpenoid backbone biosynthesis	5/599	46/4443	0.76225	0.99991	gene-KFK09_004432/gene-KFK09_010013/gene-KFK09_021352/gene-KFK09_021168/gene-KFK09_000681	KFK09_004432/KFK09_010013/KFK09_021352/KFK09_021168/KFK09_000681	ath:AT4G36810/ath:AT4G11820/ath:AT2G26930/ath:AT2G17570/ath:AT3G54250	5	2	gene-KFK09_004432/gene-KFK09_010013	3	gene-KFK09_021352/gene-KFK09_021168/gene-KFK09_000681
ath00073	Cutin, suberine and wax biosynthesis	2/599	20/4443	0.773326	0.99991	gene-KFK09_021636/gene-KFK09_005646	KFK09_021636/KFK09_005646	ath:AT5G58860/ath:AT2G33380	2	2	gene-KFK09_021636/gene-KFK09_005646	0
ath00640	Propanoate metabolism	4/599	38/4443	0.773371	0.99991	gene-KFK09_005354/gene-KFK09_017652/gene-KFK09_029133/gene-KFK09_000151	KFK09_005354/KFK09_017652/KFK09_029133/KFK09_000151	ath:AT1G06550/ath:AT4G16210/ath:AT2G38040/ath:AT4G17260	4	2	gene-KFK09_017652/gene-KFK09_000151	2	gene-KFK09_005354/gene-KFK09_029133
ath00071	Fatty acid degradation	5/599	47/4443	0.778887	0.99991	gene-KFK09_008933/gene-KFK09_007816/gene-KFK09_021636/gene-KFK09_005447/gene-KFK09_017652	KFK09_008933/KFK09_007816/KFK09_021636/KFK09_005447/KFK09_017652	ath:AT4G14430/ath:AT5G24760/ath:AT5G58860/ath:AT1G77120/ath:AT4G16210	5	4	gene-KFK09_008933/gene-KFK09_021636/gene-KFK09_005447/gene-KFK09_017652	1	gene-KFK09_007816
ath00511	Other glycan degradation	2/599	21/4443	0.796556	0.99991	gene-KFK09_009056/gene-KFK09_009540	KFK09_009056/KFK09_009540	ath:AT1G05590/ath:AT3G26720	2	0		2	gene-KFK09_009056/gene-KFK09_009540
ath00740	Riboflavin metabolism	2/599	21/4443	0.796556	0.99991	gene-KFK09_009501/gene-KFK09_024916	KFK09_009501/KFK09_024916	ath:AT5G08340/ath:AT5G64300	2	2	gene-KFK09_009501/gene-KFK09_024916	0
ath00710	Carbon fixation in photosynthetic organisms	7/599	66/4443	0.805366	0.99991	gene-KFK09_018198/gene-KFK09_029291/gene-KFK09_017491/gene-KFK09_022389/gene-KFK09_018617/gene-KFK09_009211/gene-KFK09_010424	KFK09_018198/KFK09_029291/KFK09_017491/KFK09_022389/KFK09_018617/KFK09_009211/KFK09_010424	ath:AT4G37870/ath:AT4G15530/ath:AT1G71100/ath:AT4G38970/ath:AT5G58330/ath:ArthCp030/ath:AT3G55440	7	2	gene-KFK09_017491/gene-KFK09_009211	5	gene-KFK09_018198/gene-KFK09_029291/gene-KFK09_022389/gene-KFK09_018617/gene-KFK09_010424
ath00920	Sulfur metabolism	3/599	31/4443	0.808729	0.99991	gene-KFK09_001152/gene-KFK09_014278/gene-KFK09_027300	KFK09_001152/KFK09_014278/KFK09_027300	ath:AT5G04590/ath:AT5G56760/ath:AT4G14680	3	3	gene-KFK09_001152/gene-KFK09_014278/gene-KFK09_027300	0
ath00908	Zeatin biosynthesis	5/599	49/4443	0.809452	0.99991	gene-KFK09_024659/novel.401/gene-KFK09_010705/gene-KFK09_025878/gene-KFK09_010710	KFK09_024659/-/KFK09_010705/KFK09_025878/KFK09_010710	ath:AT5G21482/ath:AT1G22340/ath:AT2G36800/ath:AT1G68460/ath:AT2G36760	5	1	gene-KFK09_010710	4	gene-KFK09_024659/novel.401/gene-KFK09_010705/gene-KFK09_025878
ath00190	Oxidative phosphorylation	13/599	118/4443	0.823258	0.99991	gene-KFK09_009351/gene-KFK09_020225/gene-KFK09_018450/gene-KFK09_010676/gene-KFK09_008463/gene-KFK09_027800/gene-KFK09_013910/gene-KFK09_017111/gene-KFK09_007404/gene-KFK09_007926/gene-KFK09_014387/novel.752/gene-KFK09_007695	KFK09_009351/KFK09_020225/KFK09_018450/KFK09_010676/KFK09_008463/KFK09_027800/KFK09_013910/KFK09_017111/KFK09_007404/KFK09_007926/KFK09_014387/-/KFK09_007695	ath:AT4G37830/ath:AT4G26210/ath:AT1G19910/ath:AT2G20360/ath:AT5G13430/ath:ArthMp006/ath:AT1G75630/ath:AT4G32260/ath:AT5G52840/ath:AT1G19910/ath:AT4G02620/ath:AT1G65290/ath:AT4G39080	13	11	gene-KFK09_009351/gene-KFK09_020225/gene-KFK09_010676/gene-KFK09_008463/gene-KFK09_027800/gene-KFK09_013910/gene-KFK09_017111/gene-KFK09_007404/gene-KFK09_007926/gene-KFK09_014387/novel.752	2	gene-KFK09_018450/gene-KFK09_007695
ath00300	Lysine biosynthesis	1/599	12/4443	0.8245	0.99991	gene-KFK09_017314	KFK09_017314	ath:AT4G19710	1	0		1	gene-KFK09_017314
ath04122	Sulfur relay system	1/599	12/4443	0.8245	0.99991	gene-KFK09_015564	KFK09_015564	ath:AT2G43760	1	1	gene-KFK09_015564	0
ath00061	Fatty acid biosynthesis	4/599	44/4443	0.862964	0.99991	gene-KFK09_020112/gene-KFK09_011017/gene-KFK09_013497/gene-KFK09_029133	KFK09_020112/KFK09_011017/KFK09_013497/KFK09_029133	ath:AT1G62640/ath:AT5G46290/ath:AT1G74960/ath:AT2G38040	4	2	gene-KFK09_020112/gene-KFK09_011017	2	gene-KFK09_013497/gene-KFK09_029133
ath00591	Linoleic acid metabolism	1/599	14/4443	0.868747	0.99991	gene-KFK09_024653	KFK09_024653	ath:AT1G17420	1	0		1	gene-KFK09_024653
ath01212	Fatty acid metabolism	7/599	72/4443	0.870819	0.99991	gene-KFK09_020112/gene-KFK09_011017/gene-KFK09_017652/gene-KFK09_005443/gene-KFK09_013497/gene-KFK09_028980/gene-KFK09_029133	KFK09_020112/KFK09_011017/KFK09_017652/KFK09_005443/KFK09_013497/KFK09_028980/KFK09_029133	ath:AT1G62640/ath:AT5G46290/ath:AT4G16210/ath:AT1G67730/ath:AT1G74960/ath:AT3G60340/ath:AT2G38040	7	4	gene-KFK09_020112/gene-KFK09_011017/gene-KFK09_017652/gene-KFK09_005443	3	gene-KFK09_013497/gene-KFK09_028980/gene-KFK09_029133
ath00380	Tryptophan metabolism	4/599	45/4443	0.874504	0.99991	gene-KFK09_017652/gene-KFK09_013531/gene-KFK09_007693/gene-KFK09_002087	KFK09_017652/KFK09_013531/KFK09_007693/KFK09_002087	ath:AT4G16210/ath:AT4G35160/ath:AT1G04180/ath:AT4G24670	4	2	gene-KFK09_017652/gene-KFK09_013531	2	gene-KFK09_007693/gene-KFK09_002087
ath00062	Fatty acid elongation	3/599	36/4443	0.881756	0.99991	gene-KFK09_005443/gene-KFK09_006069/gene-KFK09_028980	KFK09_005443/KFK09_006069/KFK09_028980	ath:AT1G67730/ath:AT5G43760/ath:AT3G60340	3	2	gene-KFK09_005443/gene-KFK09_006069	1	gene-KFK09_028980
ath03410	Base excision repair	3/599	36/4443	0.881756	0.99991	gene-KFK09_009940/gene-KFK09_006404/gene-KFK09_027157	KFK09_009940/KFK09_006404/KFK09_027157	ath:AT1G08130/ath:AT1G10520/ath:AT1G75230	3	1	gene-KFK09_027157	2	gene-KFK09_009940/gene-KFK09_006404
ath00410	beta-Alanine metabolism	4/599	46/4443	0.885195	0.99991	gene-KFK09_005179/gene-KFK09_005354/gene-KFK09_027861/gene-KFK09_017652	KFK09_005179/KFK09_005354/KFK09_027861/KFK09_017652	ath:AT5G48840/ath:AT1G06550/ath:AT4G29720/ath:AT4G16210	4	3	gene-KFK09_005179/gene-KFK09_027861/gene-KFK09_017652	1	gene-KFK09_005354
ath00564	Glycerophospholipid metabolism	8/599	83/4443	0.888621	0.99991	gene-KFK09_007743/gene-KFK09_019864/gene-KFK09_003054/gene-KFK09_008351/gene-KFK09_026512/gene-KFK09_018853/gene-KFK09_008900/gene-KFK09_003136	KFK09_007743/KFK09_019864/KFK09_003054/KFK09_008351/KFK09_026512/KFK09_018853/KFK09_008900/KFK09_003136	ath:AT2G42010/ath:AT4G15130/ath:AT2G20900/ath:AT3G48610/ath:AT1G06520/ath:AT1G32200/ath:AT1G06520/ath:AT2G41540	8	4	gene-KFK09_019864/gene-KFK09_026512/gene-KFK09_008900/gene-KFK09_003136	4	gene-KFK09_007743/gene-KFK09_003054/gene-KFK09_008351/gene-KFK09_018853
ath00513	Various types of N-glycan biosynthesis	3/599	37/4443	0.89297	0.99991	gene-KFK09_009056/gene-KFK09_024993/gene-KFK09_014067	KFK09_009056/KFK09_024993/KFK09_014067	ath:AT1G05590/ath:AT3G19280/ath:AT5G19690	3	0		3	gene-KFK09_009056/gene-KFK09_024993/gene-KFK09_014067
ath00250	Alanine, aspartate and glutamate metabolism	4/599	47/4443	0.895084	0.99991	gene-KFK09_006704/gene-KFK09_005620/gene-KFK09_026003/gene-KFK09_012887	KFK09_006704/KFK09_005620/KFK09_026003/KFK09_012887	ath:AT3G47340/ath:AT5G37600/ath:AT5G14760/ath:AT3G24090	4	3	gene-KFK09_006704/gene-KFK09_005620/gene-KFK09_026003	1	gene-KFK09_012887
ath04146	Peroxisome	8/599	84/4443	0.896116	0.99991	gene-KFK09_027808/gene-KFK09_029435/gene-KFK09_029242/gene-KFK09_025358/gene-KFK09_027661/gene-KFK09_007389/gene-KFK09_002706/gene-KFK09_014940	KFK09_027808/KFK09_029435/KFK09_029242/KFK09_025358/KFK09_027661/KFK09_007389/KFK09_002706/KFK09_014940	ath:AT1G65930/ath:AT5G17380/ath:AT5G43280/ath:AT5G19750/ath:AT5G20070/ath:AT2G26800/ath:AT3G14420/ath:AT5G56290	8	5	gene-KFK09_029435/gene-KFK09_029242/gene-KFK09_025358/gene-KFK09_027661/gene-KFK09_007389	3	gene-KFK09_027808/gene-KFK09_002706/gene-KFK09_014940
ath03440	Homologous recombination	5/599	57/4443	0.899469	0.99991	gene-KFK09_025552/gene-KFK09_020674/gene-KFK09_001095/gene-KFK09_001798/gene-KFK09_019674	KFK09_025552/KFK09_020674/KFK09_001095/KFK09_001798/KFK09_019674	ath:AT2G19490/ath:AT2G28560/ath:AT1G77320/ath:AT2G24490/ath:AT5G45010	5	3	gene-KFK09_020674/gene-KFK09_001798/gene-KFK09_019674	2	gene-KFK09_025552/gene-KFK09_001095
ath03015	mRNA surveillance pathway	12/599	120/4443	0.90173	0.99991	gene-KFK09_017604/gene-KFK09_017605/gene-KFK09_001054/gene-KFK09_018596/gene-KFK09_023629/gene-KFK09_000379/gene-KFK09_018519/gene-KFK09_028400/gene-KFK09_016298/gene-KFK09_011081/gene-KFK09_022615/gene-KFK09_001750	KFK09_017604/KFK09_017605/KFK09_001054/KFK09_018596/KFK09_023629/KFK09_000379/KFK09_018519/KFK09_028400/KFK09_016298/KFK09_011081/KFK09_022615/KFK09_001750	ath:AT4G15415/ath:AT4G15415/ath:AT2G29210/ath:AT5G23880/ath:AT4G14300/ath:AT2G13540/ath:AT5G47010/ath:AT1G17980/ath:AT1G30460/ath:AT4G27650/ath:AT5G11200/ath:AT1G64040	12	4	gene-KFK09_017604/gene-KFK09_017605/gene-KFK09_023629/gene-KFK09_016298	8	gene-KFK09_001054/gene-KFK09_018596/gene-KFK09_000379/gene-KFK09_018519/gene-KFK09_028400/gene-KFK09_011081/gene-KFK09_022615/gene-KFK09_001750
ath00310	Lysine degradation	3/599	38/4443	0.903222	0.99991	gene-KFK09_020210/gene-KFK09_009889/gene-KFK09_017652	KFK09_020210/KFK09_009889/KFK09_017652	ath:AT4G13460/ath:AT4G13460/ath:AT4G16210	3	2	gene-KFK09_009889/gene-KFK09_017652	1	gene-KFK09_020210
ath03022	Basal transcription factors	3/599	39/4443	0.912578	0.99991	gene-KFK09_020809/gene-KFK09_001482/gene-KFK09_001660	KFK09_020809/KFK09_001482/KFK09_001660	ath:AT4G20330/ath:AT1G03280/ath:AT5G41370	3	1	gene-KFK09_020809	2	gene-KFK09_001482/gene-KFK09_001660
ath00196	Photosynthesis - antenna proteins	1/599	17/4443	0.915132	0.99991	gene-KFK09_021013	KFK09_021013	ath:AT5G54270	1	0		1	gene-KFK09_021013
ath00340	Histidine metabolism	1/599	17/4443	0.915132	0.99991	gene-KFK09_002531	KFK09_002531	ath:AT1G71920	1	1	gene-KFK09_002531	0
ath00290	Valine, leucine and isoleucine biosynthesis	1/599	18/4443	0.926618	0.99991	gene-KFK09_014928	KFK09_014928	ath:AT3G10050	1	0		1	gene-KFK09_014928
ath00520	Amino sugar and nucleotide sugar metabolism	11/599	117/4443	0.931903	0.99991	gene-KFK09_009056/gene-KFK09_001521/gene-KFK09_004813/gene-KFK09_007885/gene-KFK09_004098/gene-KFK09_008321/gene-KFK09_014571/gene-KFK09_028652/gene-KFK09_012887/gene-KFK09_004579/gene-KFK09_023972	KFK09_009056/KFK09_001521/KFK09_004813/KFK09_007885/KFK09_004098/KFK09_008321/KFK09_014571/KFK09_028652/KFK09_012887/KFK09_004579/KFK09_023972	ath:AT1G05590/ath:AT2G31390/ath:AT5G20080/ath:AT5G51830/ath:AT4G39210/ath:AT4G29130/ath:AT3G54420/ath:AT5G48300/ath:AT3G24090/ath:AT3G02230/ath:AT3G61130	11	4	gene-KFK09_001521/gene-KFK09_007885/gene-KFK09_008321/gene-KFK09_004579	7	gene-KFK09_009056/gene-KFK09_004813/gene-KFK09_004098/gene-KFK09_014571/gene-KFK09_028652/gene-KFK09_012887/gene-KFK09_023972
ath00592	alpha-Linolenic acid metabolism	4/599	52/4443	0.934088	0.99991	gene-KFK09_013785/gene-KFK09_005447/gene-KFK09_024387/gene-KFK09_024653	KFK09_013785/KFK09_005447/KFK09_024387/KFK09_024653	ath:AT5G42650/ath:AT1G77120/ath:AT1G76690/ath:AT1G17420	4	3	gene-KFK09_013785/gene-KFK09_005447/gene-KFK09_024387	1	gene-KFK09_024653
ath00950	Isoquinoline alkaloid biosynthesis	1/599	19/4443	0.936551	0.99991	gene-KFK09_027977	KFK09_027977	ath:AT5G36160	1	0		1	gene-KFK09_027977
ath00040	Pentose and glucuronate interconversions	4/599	53/4443	0.940101	0.99991	gene-KFK09_014390/gene-KFK09_008062/gene-KFK09_026955/gene-KFK09_025853	KFK09_014390/KFK09_008062/KFK09_026955/KFK09_025853	ath:AT5G49650/ath:AT2G45220/ath:AT4G24780/ath:AT5G19730	4	0		4	gene-KFK09_014390/gene-KFK09_008062/gene-KFK09_026955/gene-KFK09_025853
ath00562	Inositol phosphate metabolism	4/599	53/4443	0.940101	0.99991	gene-KFK09_008351/gene-KFK09_010424/gene-KFK09_018538/gene-KFK09_007164	KFK09_008351/KFK09_010424/KFK09_018538/KFK09_007164	ath:AT3G48610/ath:AT3G55440/ath:AT5G16760/ath:AT1G34260	4	1	gene-KFK09_018538	3	gene-KFK09_008351/gene-KFK09_010424/gene-KFK09_007164
ath03420	Nucleotide excision repair	5/599	64/4443	0.945351	0.99991	gene-KFK09_009940/gene-KFK09_016272/gene-KFK09_017083/gene-KFK09_001660/gene-KFK09_001798	KFK09_009940/KFK09_016272/KFK09_017083/KFK09_001660/KFK09_001798	ath:AT1G08130/ath:AT5G46210/ath:AT5G58760/ath:AT5G41370/ath:AT2G24490	5	1	gene-KFK09_001798	4	gene-KFK09_009940/gene-KFK09_016272/gene-KFK09_017083/gene-KFK09_001660
ath03050	Proteasome	4/599	54/4443	0.945611	0.99991	gene-KFK09_017121/novel.974/gene-KFK09_028697/gene-KFK09_019674	KFK09_017121/-/KFK09_028697/KFK09_019674	ath:AT3G22110/ath:AT1G56450/ath:AT2G32730/ath:AT5G45010	4	2	gene-KFK09_017121/gene-KFK09_019674	2	novel.974/gene-KFK09_028697
ath01230	Biosynthesis of amino acids	21/599	208/4443	0.946085	0.99991	gene-KFK09_025702/gene-KFK09_022107/gene-KFK09_017314/gene-KFK09_027808/gene-KFK09_017396/gene-KFK09_012819/gene-KFK09_023133/gene-KFK09_006704/gene-KFK09_005620/gene-KFK09_008130/gene-KFK09_017491/gene-KFK09_014928/gene-KFK09_013976/gene-KFK09_014278/gene-KFK09_022389/gene-KFK09_002531/gene-KFK09_026731/gene-KFK09_010424/gene-KFK09_022180/gene-KFK09_022410/gene-KFK09_018502	KFK09_025702/KFK09_022107/KFK09_017314/KFK09_027808/KFK09_017396/KFK09_012819/KFK09_023133/KFK09_006704/KFK09_005620/KFK09_008130/KFK09_017491/KFK09_014928/KFK09_013976/KFK09_014278/KFK09_022389/KFK09_002531/KFK09_026731/KFK09_010424/KFK09_022180/KFK09_022410/KFK09_018502	ath:AT2G36580/ath:AT4G27070/ath:AT4G19710/ath:AT1G65930/ath:AT1G15710/ath:AT2G22910/ath:AT4G26270/ath:AT3G47340/ath:AT5G37600/ath:AT5G08570/ath:AT1G71100/ath:AT3G10050/ath:AT1G36370/ath:AT5G56760/ath:AT4G38970/ath:AT1G71920/ath:AT4G34200/ath:AT3G55440/ath:AT2G22480/ath:AT1G36370/ath:AT1G22410	21	14	gene-KFK09_025702/gene-KFK09_017396/gene-KFK09_012819/gene-KFK09_006704/gene-KFK09_005620/gene-KFK09_008130/gene-KFK09_017491/gene-KFK09_013976/gene-KFK09_014278/gene-KFK09_002531/gene-KFK09_026731/gene-KFK09_022180/gene-KFK09_022410/gene-KFK09_018502	7	gene-KFK09_022107/gene-KFK09_017314/gene-KFK09_027808/gene-KFK09_023133/gene-KFK09_014928/gene-KFK09_022389/gene-KFK09_010424
ath00770	Pantothenate and CoA biosynthesis	1/599	22/4443	0.958996	0.99991	gene-KFK09_005179	KFK09_005179	ath:AT5G48840	1	1	gene-KFK09_005179	0
ath03430	Mismatch repair	2/599	36/4443	0.964538	0.99991	gene-KFK09_009940/gene-KFK09_001798	KFK09_009940/KFK09_001798	ath:AT1G08130/ath:AT2G24490	2	1	gene-KFK09_001798	1	gene-KFK09_009940
ath00510	N-Glycan biosynthesis	3/599	48/4443	0.966334	0.99991	gene-KFK09_015823/gene-KFK09_020629/gene-KFK09_014067	KFK09_015823/KFK09_020629/KFK09_014067	ath:AT3G45040/ath:AT5G03080/ath:AT5G19690	3	1	gene-KFK09_020629	2	gene-KFK09_015823/gene-KFK09_014067
ath03030	DNA replication	3/599	49/4443	0.969836	0.99991	gene-KFK09_009940/gene-KFK09_005220/gene-KFK09_001798	KFK09_009940/KFK09_005220/KFK09_001798	ath:AT1G08130/ath:AT2G16440/ath:AT2G24490	3	2	gene-KFK09_005220/gene-KFK09_001798	1	gene-KFK09_009940
ath00330	Arginine and proline metabolism	3/599	50/4443	0.972991	0.99991	gene-KFK09_012281/gene-KFK09_001254/gene-KFK09_027861	KFK09_012281/KFK09_001254/KFK09_027861	ath:AT5G08170/ath:AT3G30775/ath:AT4G29720	3	2	gene-KFK09_001254/gene-KFK09_027861	1	gene-KFK09_012281
ath01040	Biosynthesis of unsaturated fatty acids	1/599	25/4443	0.97351	0.99991	gene-KFK09_005443	KFK09_005443	ath:AT1G67730	1	1	gene-KFK09_005443	0
ath00220	Arginine biosynthesis	2/599	39/4443	0.975487	0.99991	gene-KFK09_012819/gene-KFK09_005620	KFK09_012819/KFK09_005620	ath:AT2G22910/ath:AT5G37600	2	2	gene-KFK09_012819/gene-KFK09_005620	0
ath00195	Photosynthesis	4/599	67/4443	0.985481	0.99991	gene-KFK09_001987/gene-KFK09_017111/gene-KFK09_026481/gene-KFK09_023993	KFK09_001987/KFK09_017111/KFK09_026481/KFK09_023993	ath:AT1G60950/ath:AT4G32260/ath:ArthCp002/ath:ArthCp002	4	4	gene-KFK09_001987/gene-KFK09_017111/gene-KFK09_026481/gene-KFK09_023993	0
ath01210	2-Oxocarboxylic acid metabolism	2/599	47/4443	0.991039	0.99991	gene-KFK09_027808/gene-KFK09_012819	KFK09_027808/KFK09_012819	ath:AT1G65930/ath:AT2G22910	2	1	gene-KFK09_012819	1	gene-KFK09_027808
ath00053	Ascorbate and aldarate metabolism	1/599	39/4443	0.996566	0.99991	gene-KFK09_028253	KFK09_028253	ath:AT4G09010	1	0		1	gene-KFK09_028253
ath03010	Ribosome	21/599	299/4443	0.99991	0.99991	gene-KFK09_021499/gene-KFK09_016108/gene-KFK09_025483/gene-KFK09_014340/gene-KFK09_004045/gene-KFK09_015413/gene-KFK09_002192/gene-KFK09_022211/gene-KFK09_022665/gene-KFK09_023602/gene-KFK09_020038/gene-KFK09_006797/gene-KFK09_000635/gene-KFK09_000721/gene-KFK09_020940/gene-KFK09_025645/gene-KFK09_023382/gene-KFK09_025540/gene-KFK09_001461/gene-KFK09_028531/gene-KFK09_021343	KFK09_021499/KFK09_016108/KFK09_025483/KFK09_014340/KFK09_004045/KFK09_015413/KFK09_002192/KFK09_022211/KFK09_022665/KFK09_023602/KFK09_020038/KFK09_006797/KFK09_000635/KFK09_000721/KFK09_020940/KFK09_025645/KFK09_023382/KFK09_025540/KFK09_001461/KFK09_028531/KFK09_021343	ath:AT5G02610/ath:AT3G09630/ath:AT4G37660/ath:AT3G49080/ath:AT5G67510/ath:AT3G43980/ath:AT1G26910/ath:AT4G31700/ath:AT3G13882/ath:AT4G27090/ath:AT5G65220/ath:AT3G54210/ath:AT5G02960/ath:AT3G56340/ath:AT5G66860/ath:AT3G09630/ath:AT1G04480/ath:AT2G33450/ath:AT5G47930/ath:AT5G55140/ath:AT2G19750	21	16	gene-KFK09_021499/gene-KFK09_025483/gene-KFK09_014340/gene-KFK09_004045/gene-KFK09_015413/gene-KFK09_002192/gene-KFK09_022211/gene-KFK09_022665/gene-KFK09_020038/gene-KFK09_000635/gene-KFK09_000721/gene-KFK09_025645/gene-KFK09_023382/gene-KFK09_001461/gene-KFK09_028531/gene-KFK09_021343	5	gene-KFK09_016108/gene-KFK09_023602/gene-KFK09_006797/gene-KFK09_020940/gene-KFK09_025540

## Sheet: CY01Y VS KX01Y
KEGGID	Description	GeneRatio	BgRatio	pvalue	padj	geneID	geneName	keggID	Count	Up	Up_Gene_id	Down	Down_Gene_id
ath04141	Protein processing in endoplasmic reticulum	58/767	204/4444	3.41e-05	0.00384922	gene-KFK09_012617/gene-KFK09_004255/gene-KFK09_023563/gene-KFK09_001023/gene-KFK09_023905/gene-KFK09_006519/gene-KFK09_007590/gene-KFK09_024391/gene-KFK09_012262/gene-KFK09_005029/gene-KFK09_020333/gene-KFK09_020613/gene-KFK09_028114/gene-KFK09_018142/gene-KFK09_008379/gene-KFK09_010403/gene-KFK09_029207/gene-KFK09_026544/gene-KFK09_005026/gene-KFK09_007593/gene-KFK09_024311/gene-KFK09_007588/gen…	KFK09_012617/KFK09_004255/KFK09_023563/KFK09_001023/KFK09_023905/KFK09_006519/KFK09_007590/KFK09_024391/KFK09_012262/KFK09_005029/KFK09_020333/KFK09_020613/KFK09_028114/KFK09_018142/KFK09_008379/KFK09_010403/KFK09_029207/KFK09_026544/KFK09_005026/KFK09_007593/KFK09_024311/KFK09_007588/KFK09_007592/KFK09_013983/KFK09_015592/KFK09_018246/KFK09_005022/KFK09_023814/KFK09_017162/KFK09_019621/KFK09_005…	ath:AT1G56340/ath:AT5G37670/ath:AT5G60640/ath:AT3G12580/ath:AT5G52640/ath:AT3G46230/ath:AT5G59720/ath:AT4G10250/ath:AT3G62600/ath:AT5G12020/ath:AT4G24190/ath:AT4G21150/ath:AT4G25230/ath:AT4G27670/ath:AT3G07370/ath:AT3G09350/ath:AT5G61790/ath:AT1G07400/ath:AT5G12020/ath:AT5G59720/ath:AT1G64230/ath:AT5G59720/ath:AT5G59720/ath:AT1G35620/ath:AT1G51590/ath:AT1G75950/ath:AT5G12030/ath:AT3G53230/ath:AT5…	58	38	gene-KFK09_004255/gene-KFK09_001023/gene-KFK09_023905/gene-KFK09_006519/gene-KFK09_007590/gene-KFK09_024391/gene-KFK09_005029/gene-KFK09_018142/gene-KFK09_008379/gene-KFK09_010403/gene-KFK09_026544/gene-KFK09_005026/gene-KFK09_007593/gene-KFK09_024311/gene-KFK09_007588/gene-KFK09_007592/gene-KFK09_018246/gene-KFK09_005022/gene-KFK09_023814/gene-KFK09_019621/gene-KFK09_012109/gene-KFK09_024529/gen…	20	gene-KFK09_012617/gene-KFK09_023563/gene-KFK09_012262/gene-KFK09_020333/gene-KFK09_020613/gene-KFK09_028114/gene-KFK09_029207/gene-KFK09_013983/gene-KFK09_015592/gene-KFK09_017162/gene-KFK09_005793/gene-KFK09_012089/gene-KFK09_013950/gene-KFK09_002298/gene-KFK09_013537/gene-KFK09_002791/gene-KFK09_010337/gene-KFK09_011871/gene-KFK09_000796/gene-KFK09_011397
ath04712	Circadian rhythm - plant	20/767	56/4444	0.000663111	0.0374658	gene-KFK09_019939/gene-KFK09_004883/gene-KFK09_027149/gene-KFK09_027145/gene-KFK09_007608/gene-KFK09_013168/gene-KFK09_027147/gene-KFK09_016452/gene-KFK09_029005/gene-KFK09_000111/gene-KFK09_027150/gene-KFK09_026717/gene-KFK09_009706/gene-KFK09_029006/gene-KFK09_004487/gene-KFK09_021378/gene-KFK09_017210/gene-KFK09_003600/gene-KFK09_012963/gene-KFK09_005131	KFK09_019939/KFK09_004883/KFK09_027149/KFK09_027145/KFK09_007608/KFK09_013168/KFK09_027147/KFK09_016452/KFK09_029005/KFK09_000111/KFK09_027150/KFK09_026717/KFK09_009706/KFK09_029006/KFK09_004487/KFK09_021378/KFK09_017210/KFK09_003600/KFK09_012963/KFK09_005131	ath:AT1G68050/ath:AT1G22770/ath:AT5G13930/ath:AT5G13930/ath:AT2G44680/ath:AT4G08920/ath:AT5G13930/ath:AT2G23070/ath:AT2G44680/ath:AT5G24470/ath:AT5G13930/ath:AT5G57360/ath:AT1G04400/ath:AT2G44680/ath:AT3G50000/ath:AT5G13930/ath:AT5G11260/ath:AT2G25930/ath:AT1G09570/ath:AT5G13930	20	10	gene-KFK09_019939/gene-KFK09_004883/gene-KFK09_027149/gene-KFK09_007608/gene-KFK09_013168/gene-KFK09_027147/gene-KFK09_000111/gene-KFK09_027150/gene-KFK09_026717/gene-KFK09_029006	10	gene-KFK09_027145/gene-KFK09_016452/gene-KFK09_029005/gene-KFK09_009706/gene-KFK09_004487/gene-KFK09_021378/gene-KFK09_017210/gene-KFK09_003600/gene-KFK09_012963/gene-KFK09_005131
ath04144	Endocytosis	38/767	147/4444	0.00497681	0.154231	gene-KFK09_001023/gene-KFK09_010557/gene-KFK09_006650/gene-KFK09_025795/gene-KFK09_003913/gene-KFK09_009424/gene-KFK09_015651/gene-KFK09_026577/gene-KFK09_003205/gene-KFK09_001418/gene-KFK09_010352/gene-KFK09_006709/gene-KFK09_011865/gene-KFK09_020235/gene-KFK09_010446/gene-KFK09_021774/gene-KFK09_013667/gene-KFK09_026578/gene-KFK09_017713/gene-KFK09_020544/gene-KFK09_028847/gene-KFK09_016324/nov…	KFK09_001023/KFK09_010557/KFK09_006650/KFK09_025795/KFK09_003913/KFK09_009424/KFK09_015651/KFK09_026577/KFK09_003205/KFK09_001418/KFK09_010352/KFK09_006709/KFK09_011865/KFK09_020235/KFK09_010446/KFK09_021774/KFK09_013667/KFK09_026578/KFK09_017713/KFK09_020544/KFK09_028847/KFK09_016324/-/KFK09_017487/KFK09_025369/KFK09_027916/KFK09_016046/KFK09_017114/KFK09_025460/KFK09_012437/-/KFK09_012733/KFK09…	ath:AT3G12580/ath:AT5G17060/ath:AT5G59840/ath:AT1G16920/ath:AT4G19003/ath:AT5G60860/ath:AT1G75850/ath:AT2G27600/ath:AT5G14670/ath:AT5G14670/ath:AT5G22780/ath:AT3G11130/ath:AT3G15730/ath:AT5G13860/ath:AT3G12580/ath:AT1G34220/ath:AT1G10900/ath:AT2G27600/ath:AT3G12400/ath:AT5G06140/ath:AT5G46630/ath:AT1G30825/ath:AT5G61980/ath:AT1G48790/ath:AT1G77740/ath:AT1G52280/ath:AT5G54310/ath:AT3G20290/ath:AT5…	38	20	gene-KFK09_001023/gene-KFK09_010557/gene-KFK09_025795/gene-KFK09_009424/gene-KFK09_003205/gene-KFK09_001418/gene-KFK09_011865/gene-KFK09_020235/gene-KFK09_010446/gene-KFK09_021774/gene-KFK09_017713/gene-KFK09_025369/gene-KFK09_025460/gene-KFK09_012437/novel.1808/gene-KFK09_012733/gene-KFK09_021009/gene-KFK09_018306/gene-KFK09_006608/gene-KFK09_010853	18	gene-KFK09_006650/gene-KFK09_003913/gene-KFK09_015651/gene-KFK09_026577/gene-KFK09_010352/gene-KFK09_006709/gene-KFK09_013667/gene-KFK09_026578/gene-KFK09_020544/gene-KFK09_028847/gene-KFK09_016324/novel.1733/gene-KFK09_017487/gene-KFK09_027916/gene-KFK09_016046/gene-KFK09_017114/gene-KFK09_019133/gene-KFK09_011651
ath00261	Monobactam biosynthesis	6/767	11/4444	0.00545949	0.154231	gene-KFK09_004290/gene-KFK09_018985/gene-KFK09_009914/gene-KFK09_019031/gene-KFK09_027300/gene-KFK09_017314	KFK09_004290/KFK09_018985/KFK09_009914/KFK09_019031/KFK09_027300/KFK09_017314	ath:AT4G14680/ath:AT2G45440/ath:AT3G59890/ath:AT1G19920/ath:AT4G14680/ath:AT4G19710	6	4	gene-KFK09_004290/gene-KFK09_018985/gene-KFK09_019031/gene-KFK09_027300	2	gene-KFK09_009914/gene-KFK09_017314
ath00030	Pentose phosphate pathway	15/767	47/4444	0.0100357	0.226807	gene-KFK09_027064/gene-KFK09_012801/gene-KFK09_014815/gene-KFK09_004603/gene-KFK09_017405/gene-KFK09_020833/gene-KFK09_017635/gene-KFK09_010543/gene-KFK09_015697/gene-KFK09_011216/gene-KFK09_018436/gene-KFK09_007720/gene-KFK09_007675/gene-KFK09_017491/gene-KFK09_022389	KFK09_027064/KFK09_012801/KFK09_014815/KFK09_004603/KFK09_017405/KFK09_020833/KFK09_017635/KFK09_010543/KFK09_015697/KFK09_011216/KFK09_018436/KFK09_007720/KFK09_007675/KFK09_017491/KFK09_022389	ath:AT5G40760/ath:AT3G54050/ath:AT1G76550/ath:AT5G13110/ath:AT1G76550/ath:AT5G44520/ath:AT5G56630/ath:AT3G02360/ath:AT2G24270/ath:AT2G36460/ath:AT2G45290/ath:AT3G60750/ath:AT3G60750/ath:AT1G71100/ath:AT4G38970	15	4	gene-KFK09_010543/gene-KFK09_011216/gene-KFK09_018436/gene-KFK09_017491	11	gene-KFK09_027064/gene-KFK09_012801/gene-KFK09_014815/gene-KFK09_004603/gene-KFK09_017405/gene-KFK09_020833/gene-KFK09_017635/gene-KFK09_015697/gene-KFK09_007720/gene-KFK09_007675/gene-KFK09_022389
ath00760	Nicotinate and nicotinamide metabolism	7/767	19/4444	0.0331166	0.623696	gene-KFK09_005513/gene-KFK09_008754/gene-KFK09_027661/gene-KFK09_026003/gene-KFK09_013963/gene-KFK09_000827/gene-KFK09_008755	KFK09_005513/KFK09_008754/KFK09_027661/KFK09_026003/KFK09_013963/KFK09_000827/KFK09_008755	ath:AT5G50210/ath:AT5G50210/ath:AT5G20070/ath:AT5G14760/ath:AT1G21640/ath:AT3G21070/ath:AT5G50210	7	4	gene-KFK09_008754/gene-KFK09_027661/gene-KFK09_026003/gene-KFK09_008755	3	gene-KFK09_005513/gene-KFK09_013963/gene-KFK09_000827
ath00040	Pentose and glucuronate interconversions	14/767	51/4444	0.045725	0.665658	gene-KFK09_015941/gene-KFK09_005691/gene-KFK09_026955/gene-KFK09_026956/gene-KFK09_002131/gene-KFK09_028701/gene-KFK09_024183/gene-KFK09_014390/gene-KFK09_010995/gene-KFK09_013722/gene-KFK09_020273/gene-KFK09_015076/gene-KFK09_020274/gene-KFK09_010664	KFK09_015941/KFK09_005691/KFK09_026955/KFK09_026956/KFK09_002131/KFK09_028701/KFK09_024183/KFK09_014390/KFK09_010995/KFK09_013722/KFK09_020273/KFK09_015076/KFK09_020274/KFK09_010664	ath:AT1G11580/ath:AT2G45220/ath:AT4G24780/ath:AT5G63180/ath:AT4G02320/ath:AT4G18180/ath:AT5G48900/ath:AT5G49650/ath:AT5G57655/ath:AT5G52560/ath:AT3G53190/ath:AT3G55140/ath:AT5G48900/ath:AT5G48900	14	2	gene-KFK09_005691/gene-KFK09_015076	12	gene-KFK09_015941/gene-KFK09_026955/gene-KFK09_026956/gene-KFK09_002131/gene-KFK09_028701/gene-KFK09_024183/gene-KFK09_014390/gene-KFK09_010995/gene-KFK09_013722/gene-KFK09_020273/gene-KFK09_020274/gene-KFK09_010664
ath03008	Ribosome biogenesis in eukaryotes	21/767	85/4444	0.050128	0.665658	gene-KFK09_023633/gene-KFK09_004202/gene-KFK09_002492/gene-KFK09_007608/gene-KFK09_012720/gene-KFK09_016452/gene-KFK09_029005/gene-KFK09_000161/gene-KFK09_029006/gene-KFK09_004181/gene-KFK09_005268/gene-KFK09_023468/gene-KFK09_008840/gene-KFK09_021117/gene-KFK09_004487/gene-KFK09_027592/gene-KFK09_022443/gene-KFK09_023364/gene-KFK09_012135/gene-KFK09_015056/gene-KFK09_003143	KFK09_023633/KFK09_004202/KFK09_002492/KFK09_007608/KFK09_012720/KFK09_016452/KFK09_029005/KFK09_000161/KFK09_029006/KFK09_004181/KFK09_005268/KFK09_023468/KFK09_008840/KFK09_021117/KFK09_004487/KFK09_027592/KFK09_022443/KFK09_023364/KFK09_012135/KFK09_015056/KFK09_003143	ath:AT1G50920/ath:AT2G03820/ath:AT5G66540/ath:AT2G44680/ath:AT5G59980/ath:AT2G23070/ath:AT2G44680/ath:AT1G75660/ath:AT2G44680/ath:AT4G04940/ath:AT1G15420/ath:AT2G26970/ath:AT3G51270/ath:AT5G17020/ath:AT3G50000/ath:AT1G63810/ath:AT5G25800/ath:AT3G51270/ath:AT5G20010/ath:AT2G47990/ath:AT1G56110	21	7	gene-KFK09_023633/gene-KFK09_004202/gene-KFK09_007608/gene-KFK09_029006/gene-KFK09_023364/gene-KFK09_012135/gene-KFK09_015056	14	gene-KFK09_002492/gene-KFK09_012720/gene-KFK09_016452/gene-KFK09_029005/gene-KFK09_000161/gene-KFK09_004181/gene-KFK09_005268/gene-KFK09_023468/gene-KFK09_008840/gene-KFK09_021117/gene-KFK09_004487/gene-KFK09_027592/gene-KFK09_022443/gene-KFK09_003143
ath00904	Diterpenoid biosynthesis	8/767	25/4444	0.053017	0.665658	gene-KFK09_010746/gene-KFK09_005776/gene-KFK09_007767/gene-KFK09_004141/gene-KFK09_027786/gene-KFK09_008874/gene-KFK09_028851/novel.1264	KFK09_010746/KFK09_005776/KFK09_007767/KFK09_004141/KFK09_027786/KFK09_008874/KFK09_028851/-	ath:AT4G21200/ath:AT4G02780/ath:AT4G25420/ath:AT1G78440/ath:AT1G78440/ath:AT2G32440/ath:AT5G51810/ath:AT5G51810	8	6	gene-KFK09_010746/gene-KFK09_005776/gene-KFK09_007767/gene-KFK09_004141/gene-KFK09_027786/gene-KFK09_028851	2	gene-KFK09_008874/novel.1264
ath00480	Glutathione metabolism	21/767	87/4444	0.0623468	0.682185	gene-KFK09_027808/gene-KFK09_016284/gene-KFK09_027064/gene-KFK09_016283/gene-KFK09_008249/gene-KFK09_004603/gene-KFK09_001020/gene-KFK09_010543/gene-KFK09_022034/gene-KFK09_028253/gene-KFK09_002711/gene-KFK09_021479/gene-KFK09_003197/gene-KFK09_011815/gene-KFK09_006320/gene-KFK09_019573/gene-KFK09_024094/gene-KFK09_017753/gene-KFK09_024325/gene-KFK09_011172/gene-KFK09_017694	KFK09_027808/KFK09_016284/KFK09_027064/KFK09_016283/KFK09_008249/KFK09_004603/KFK09_001020/KFK09_010543/KFK09_022034/KFK09_028253/KFK09_002711/KFK09_021479/KFK09_003197/KFK09_011815/KFK09_006320/KFK09_019573/KFK09_024094/KFK09_017753/KFK09_024325/KFK09_011172/KFK09_017694	ath:AT1G65930/ath:AT1G17180/ath:AT5G40760/ath:AT1G17180/ath:AT1G65930/ath:AT5G13110/ath:AT4G29210/ath:AT3G02360/ath:AT1G65820/ath:AT4G09010/ath:AT1G17180/ath:AT3G55040/ath:AT3G09270/ath:AT4G31870/ath:AT4G31290/ath:AT5G37830/ath:AT1G02950/ath:AT4G11600/ath:AT5G53120/ath:AT3G62760/ath:AT4G23100	21	11	gene-KFK09_016284/gene-KFK09_016283/gene-KFK09_008249/gene-KFK09_001020/gene-KFK09_010543/gene-KFK09_022034/gene-KFK09_002711/gene-KFK09_021479/gene-KFK09_006320/gene-KFK09_017753/gene-KFK09_011172	10	gene-KFK09_027808/gene-KFK09_027064/gene-KFK09_004603/gene-KFK09_028253/gene-KFK09_003197/gene-KFK09_011815/gene-KFK09_019573/gene-KFK09_024094/gene-KFK09_024325/gene-KFK09_017694
ath00260	Glycine, serine and threonine metabolism	17/767	68/4444	0.0664074	0.682185	gene-KFK09_007839/gene-KFK09_022107/gene-KFK09_006793/gene-KFK09_022410/gene-KFK09_027026/gene-KFK09_003928/gene-KFK09_013976/gene-KFK09_027999/gene-KFK09_005135/gene-KFK09_011708/gene-KFK09_025718/gene-KFK09_011707/gene-KFK09_022409/gene-KFK09_025672/gene-KFK09_023598/gene-KFK09_015757/gene-KFK09_017314	KFK09_007839/KFK09_022107/KFK09_006793/KFK09_022410/KFK09_027026/KFK09_003928/KFK09_013976/KFK09_027999/KFK09_005135/KFK09_011708/KFK09_025718/KFK09_011707/KFK09_022409/KFK09_025672/KFK09_023598/KFK09_015757/KFK09_017314	ath:AT1G68010/ath:AT4G27070/ath:AT1G09780/ath:AT1G36370/ath:AT2G42490/ath:AT2G35120/ath:AT1G36370/ath:AT1G62810/ath:AT1G32470/ath:AT2G24580/ath:AT1G31710/ath:AT2G24580/ath:AT1G36370/ath:AT1G32470/ath:AT3G04520/ath:AT4G02610/ath:AT4G19710	17	11	gene-KFK09_006793/gene-KFK09_022410/gene-KFK09_027026/gene-KFK09_013976/gene-KFK09_027999/gene-KFK09_011708/gene-KFK09_025718/gene-KFK09_011707/gene-KFK09_022409/gene-KFK09_023598/gene-KFK09_015757	6	gene-KFK09_007839/gene-KFK09_022107/gene-KFK09_003928/gene-KFK09_005135/gene-KFK09_025672/gene-KFK09_017314
ath00460	Cyanoamino acid metabolism	12/767	46/4444	0.0858912	0.718058	gene-KFK09_010962/gene-KFK09_002156/gene-KFK09_022410/gene-KFK09_001020/gene-KFK09_013976/gene-KFK09_004954/gene-KFK09_021315/gene-KFK09_026719/gene-KFK09_012120/gene-KFK09_009979/gene-KFK09_025173/gene-KFK09_022409	KFK09_010962/KFK09_002156/KFK09_022410/KFK09_001020/KFK09_013976/KFK09_004954/KFK09_021315/KFK09_026719/KFK09_012120/KFK09_009979/KFK09_025173/KFK09_022409	ath:AT4G27830/ath:AT4G27830/ath:AT1G36370/ath:AT4G29210/ath:AT1G36370/ath:AT1G02850/ath:AT4G37560/ath:AT1G73050/ath:AT5G36890/ath:AT3G61440/ath:AT5G20950/ath:AT1G36370	12	6	gene-KFK09_022410/gene-KFK09_001020/gene-KFK09_013976/gene-KFK09_021315/gene-KFK09_009979/gene-KFK09_022409	6	gene-KFK09_010962/gene-KFK09_002156/gene-KFK09_004954/gene-KFK09_026719/gene-KFK09_012120/gene-KFK09_025173
ath00941	Flavonoid biosynthesis	12/767	46/4444	0.0858912	0.718058	gene-KFK09_026944/gene-KFK09_005436/gene-KFK09_027149/gene-KFK09_027145/gene-KFK09_027147/gene-KFK09_004551/gene-KFK09_027150/gene-KFK09_011376/gene-KFK09_021378/gene-KFK09_007561/gene-KFK09_005131/gene-KFK09_025539	KFK09_026944/KFK09_005436/KFK09_027149/KFK09_027145/KFK09_027147/KFK09_004551/KFK09_027150/KFK09_011376/KFK09_021378/KFK09_007561/KFK09_005131/KFK09_025539	ath:AT4G34050/ath:AT1G67980/ath:AT5G13930/ath:AT5G13930/ath:AT5G13930/ath:AT5G07990/ath:AT5G13930/ath:AT5G48930/ath:AT5G13930/ath:AT5G07990/ath:AT5G13930/ath:AT5G07990	12	8	gene-KFK09_005436/gene-KFK09_027149/gene-KFK09_027147/gene-KFK09_004551/gene-KFK09_027150/gene-KFK09_011376/gene-KFK09_007561/gene-KFK09_025539	4	gene-KFK09_026944/gene-KFK09_027145/gene-KFK09_021378/gene-KFK09_005131
ath00710	Carbon fixation in photosynthetic organisms	16/767	66/4444	0.0923943	0.718058	gene-KFK09_020241/gene-KFK09_012801/gene-KFK09_023554/gene-KFK09_010548/gene-KFK09_020833/gene-KFK09_024776/gene-KFK09_011216/gene-KFK09_018436/gene-KFK09_007720/gene-KFK09_007675/gene-KFK09_017817/gene-KFK09_017491/gene-KFK09_005156/gene-KFK09_022389/gene-KFK09_013314/gene-KFK09_010424	KFK09_020241/KFK09_012801/KFK09_023554/KFK09_010548/KFK09_020833/KFK09_024776/KFK09_011216/KFK09_018436/KFK09_007720/KFK09_007675/KFK09_017817/KFK09_017491/KFK09_005156/KFK09_022389/KFK09_013314/KFK09_010424	ath:AT4G00570/ath:AT3G54050/ath:AT4G37870/ath:AT1G32060/ath:AT5G44520/ath:AT3G47520/ath:AT2G36460/ath:AT2G45290/ath:AT3G60750/ath:AT3G60750/ath:AT1G42970/ath:AT1G71100/ath:AT1G12900/ath:AT4G38970/ath:AT1G79550/ath:AT3G55440	16	7	gene-KFK09_020241/gene-KFK09_023554/gene-KFK09_024776/gene-KFK09_011216/gene-KFK09_018436/gene-KFK09_017491/gene-KFK09_013314	9	gene-KFK09_012801/gene-KFK09_010548/gene-KFK09_020833/gene-KFK09_007720/gene-KFK09_007675/gene-KFK09_017817/gene-KFK09_005156/gene-KFK09_022389/gene-KFK09_010424
ath00360	Phenylalanine metabolism	8/767	28/4444	0.0953175	0.718058	gene-KFK09_003323/gene-KFK09_011915/gene-KFK09_027026/gene-KFK09_027999/gene-KFK09_025718/gene-KFK09_017652/gene-KFK09_019828/gene-KFK09_017888	KFK09_003323/KFK09_011915/KFK09_027026/KFK09_027999/KFK09_025718/KFK09_017652/KFK09_019828/KFK09_017888	ath:AT5G53970/ath:AT4G31990/ath:AT2G42490/ath:AT1G62810/ath:AT1G31710/ath:AT4G16210/ath:AT1G06570/ath:AT2G37040	8	6	gene-KFK09_003323/gene-KFK09_027026/gene-KFK09_027999/gene-KFK09_025718/gene-KFK09_017652/gene-KFK09_017888	2	gene-KFK09_011915/gene-KFK09_019828
ath00450	Selenocompound metabolism	6/767	20/4444	0.115693	0.817085	gene-KFK09_029469/gene-KFK09_028906/gene-KFK09_004290/gene-KFK09_019031/gene-KFK09_027300/gene-KFK09_002616	KFK09_029469/KFK09_028906/KFK09_004290/KFK09_019031/KFK09_027300/KFK09_002616	ath:AT1G64660/ath:AT1G64660/ath:AT4G14680/ath:AT1G19920/ath:AT4G14680/ath:AT5G17920	6	6	gene-KFK09_029469/gene-KFK09_028906/gene-KFK09_004290/gene-KFK09_019031/gene-KFK09_027300/gene-KFK09_002616	0
ath00940	Phenylpropanoid biosynthesis	27/767	127/4444	0.138289	0.919218	gene-KFK09_011464/gene-KFK09_020515/gene-KFK09_026944/gene-KFK09_005436/gene-KFK09_000746/gene-KFK09_010962/gene-KFK09_023354/gene-KFK09_015075/gene-KFK09_019457/gene-KFK09_002156/gene-KFK09_005866/gene-KFK09_003009/gene-KFK09_020520/gene-KFK09_019461/gene-KFK09_010549/gene-KFK09_004954/gene-KFK09_009842/gene-KFK09_012120/gene-KFK09_018134/gene-KFK09_013065/gene-KFK09_011376/gene-KFK09_017888/gen…	KFK09_011464/KFK09_020515/KFK09_026944/KFK09_005436/KFK09_000746/KFK09_010962/KFK09_023354/KFK09_015075/KFK09_019457/KFK09_002156/KFK09_005866/KFK09_003009/KFK09_020520/KFK09_019461/KFK09_010549/KFK09_004954/KFK09_009842/KFK09_012120/KFK09_018134/KFK09_013065/KFK09_011376/KFK09_017888/KFK09_018850/KFK09_025173/KFK09_021323/KFK09_010365/KFK09_023359	ath:AT1G05260/ath:AT5G05340/ath:AT4G34050/ath:AT1G67980/ath:AT5G05340/ath:AT4G27830/ath:AT5G05340/ath:AT5G05340/ath:AT2G22420/ath:AT4G27830/ath:AT4G37530/ath:AT1G05260/ath:AT5G05340/ath:AT2G22420/ath:AT4G19010/ath:AT1G02850/ath:AT4G05160/ath:AT5G36890/ath:AT5G54160/ath:AT1G62940/ath:AT5G48930/ath:AT2G37040/ath:AT1G65060/ath:AT5G20950/ath:AT4G37530/ath:AT2G41480/ath:AT5G05340	27	10	gene-KFK09_005436/gene-KFK09_023354/gene-KFK09_015075/gene-KFK09_010549/gene-KFK09_018134/gene-KFK09_011376/gene-KFK09_017888/gene-KFK09_021323/gene-KFK09_010365/gene-KFK09_023359	17	gene-KFK09_011464/gene-KFK09_020515/gene-KFK09_026944/gene-KFK09_000746/gene-KFK09_010962/gene-KFK09_019457/gene-KFK09_002156/gene-KFK09_005866/gene-KFK09_003009/gene-KFK09_020520/gene-KFK09_019461/gene-KFK09_004954/gene-KFK09_009842/gene-KFK09_012120/gene-KFK09_013065/gene-KFK09_018850/gene-KFK09_025173
ath00670	One carbon pool by folate	6/767	22/4444	0.165518	0.983957	gene-KFK09_008320/gene-KFK09_022410/gene-KFK09_013976/gene-KFK09_003423/gene-KFK09_019189/gene-KFK09_022409	KFK09_008320/KFK09_022410/KFK09_013976/KFK09_003423/KFK09_019189/KFK09_022409	ath:AT1G66520/ath:AT1G36370/ath:AT1G36370/ath:AT2G16370/ath:AT4G17360/ath:AT1G36370	6	3	gene-KFK09_022410/gene-KFK09_013976/gene-KFK09_022409	3	gene-KFK09_008320/gene-KFK09_003423/gene-KFK09_019189
ath00770	Pantothenate and CoA biosynthesis	6/767	22/4444	0.165518	0.983957	gene-KFK09_005179/gene-KFK09_003358/gene-KFK09_027375/gene-KFK09_004649/gene-KFK09_015255/gene-KFK09_012330	KFK09_005179/KFK09_003358/KFK09_027375/KFK09_004649/KFK09_015255/KFK09_012330	ath:AT5G48840/ath:AT4G32180/ath:AT1G12350/ath:AT5G65780/ath:AT2G27490/ath:AT5G12200	6	3	gene-KFK09_005179/gene-KFK09_004649/gene-KFK09_015255	3	gene-KFK09_003358/gene-KFK09_027375/gene-KFK09_012330
ath00950	Isoquinoline alkaloid biosynthesis	5/767	18/4444	0.186611	0.983957	gene-KFK09_003323/gene-KFK09_011915/gene-KFK09_027026/gene-KFK09_027999/gene-KFK09_025718	KFK09_003323/KFK09_011915/KFK09_027026/KFK09_027999/KFK09_025718	ath:AT5G53970/ath:AT4G31990/ath:AT2G42490/ath:AT1G62810/ath:AT1G31710	5	4	gene-KFK09_003323/gene-KFK09_027026/gene-KFK09_027999/gene-KFK09_025718	1	gene-KFK09_011915
ath01230	Biosynthesis of amino acids	41/767	209/4444	0.201515	0.983957	gene-KFK09_027808/gene-KFK09_022107/gene-KFK09_018502/gene-KFK09_010391/gene-KFK09_012423/gene-KFK09_008249/gene-KFK09_006793/gene-KFK09_025016/gene-KFK09_022410/gene-KFK09_018985/gene-KFK09_011915/gene-KFK09_020833/gene-KFK09_009914/gene-KFK09_017635/gene-KFK09_008130/gene-KFK09_021647/gene-KFK09_009875/gene-KFK09_013976/gene-KFK09_014278/gene-KFK09_024904/gene-KFK09_011216/gene-KFK09_018436/gen…	KFK09_027808/KFK09_022107/KFK09_018502/KFK09_010391/KFK09_012423/KFK09_008249/KFK09_006793/KFK09_025016/KFK09_022410/KFK09_018985/KFK09_011915/KFK09_020833/KFK09_009914/KFK09_017635/KFK09_008130/KFK09_021647/KFK09_009875/KFK09_013976/KFK09_014278/KFK09_024904/KFK09_011216/KFK09_018436/KFK09_007720/KFK09_015753/KFK09_025702/KFK09_002616/KFK09_017892/KFK09_007675/KFK09_017491/KFK09_004649/KFK09_009…	ath:AT1G65930/ath:AT4G27070/ath:AT1G22410/ath:AT3G55610/ath:AT4G01850/ath:AT1G65930/ath:AT1G09780/ath:AT1G44820/ath:AT1G36370/ath:AT2G45440/ath:AT4G31990/ath:AT5G44520/ath:AT3G59890/ath:AT5G56630/ath:AT5G08570/ath:AT2G29560/ath:AT1G80600/ath:AT1G36370/ath:AT5G56760/ath:AT1G22410/ath:AT2G36460/ath:AT2G45290/ath:AT3G60750/ath:AT3G29200/ath:AT2G36580/ath:AT5G17920/ath:AT5G08570/ath:AT3G60750/ath:AT1…	41	24	gene-KFK09_018502/gene-KFK09_008249/gene-KFK09_006793/gene-KFK09_022410/gene-KFK09_018985/gene-KFK09_008130/gene-KFK09_009875/gene-KFK09_013976/gene-KFK09_014278/gene-KFK09_024904/gene-KFK09_011216/gene-KFK09_018436/gene-KFK09_025702/gene-KFK09_002616/gene-KFK09_017892/gene-KFK09_017491/gene-KFK09_004649/gene-KFK09_009979/gene-KFK09_002362/gene-KFK09_022409/gene-KFK09_013314/gene-KFK09_012819/gen…	17	gene-KFK09_027808/gene-KFK09_022107/gene-KFK09_010391/gene-KFK09_012423/gene-KFK09_025016/gene-KFK09_011915/gene-KFK09_020833/gene-KFK09_009914/gene-KFK09_017635/gene-KFK09_021647/gene-KFK09_007720/gene-KFK09_015753/gene-KFK09_007675/gene-KFK09_022389/gene-KFK09_013571/gene-KFK09_010424/gene-KFK09_017314
ath03013	RNA transport	32/767	161/4444	0.212741	0.983957	gene-KFK09_002812/gene-KFK09_006568/gene-KFK09_004202/gene-KFK09_020635/gene-KFK09_020665/gene-KFK09_012408/gene-KFK09_023017/gene-KFK09_027863/gene-KFK09_014162/gene-KFK09_020637/gene-KFK09_026761/gene-KFK09_012720/gene-KFK09_013486/gene-KFK09_021547/gene-KFK09_012079/gene-KFK09_019683/gene-KFK09_017086/gene-KFK09_027930/gene-KFK09_014132/gene-KFK09_011649/gene-KFK09_016774/gene-KFK09_019680/gen…	KFK09_002812/KFK09_006568/KFK09_004202/KFK09_020635/KFK09_020665/KFK09_012408/KFK09_023017/KFK09_027863/KFK09_014162/KFK09_020637/KFK09_026761/KFK09_012720/KFK09_013486/KFK09_021547/KFK09_012079/KFK09_019683/KFK09_017086/KFK09_027930/KFK09_014132/KFK09_011649/KFK09_016774/KFK09_019680/KFK09_013765/KFK09_021117/KFK09_003777/KFK09_006087/KFK09_027023/KFK09_001084/KFK09_012135/KFK09_018482/KFK09_022…	ath:AT2G05120/ath:AT3G11400/ath:AT2G03820/ath:AT1G07940/ath:AT1G07940/ath:AT3G05040/ath:AT2G04520/ath:AT1G54270/ath:AT2G19430/ath:AT1G07940/ath:AT5G57870/ath:AT5G59980/ath:AT1G72340/ath:AT4G34110/ath:AT3G11400/ath:AT4G11420/ath:AT5G05680/ath:AT2G32230/ath:AT1G02140/ath:AT3G13920/ath:AT5G20920/ath:AT4G27130/ath:AT2G46290/ath:AT5G17020/ath:AT2G04520/ath:AT4G37130/ath:AT1G80680/ath:AT1G16610/ath:AT5…	32	18	gene-KFK09_006568/gene-KFK09_004202/gene-KFK09_020635/gene-KFK09_020665/gene-KFK09_023017/gene-KFK09_027863/gene-KFK09_020637/gene-KFK09_026761/gene-KFK09_013486/gene-KFK09_021547/gene-KFK09_012079/gene-KFK09_014132/gene-KFK09_011649/gene-KFK09_019680/gene-KFK09_013765/gene-KFK09_006087/gene-KFK09_012135/gene-KFK09_007149	14	gene-KFK09_002812/gene-KFK09_012408/gene-KFK09_014162/gene-KFK09_012720/gene-KFK09_019683/gene-KFK09_017086/gene-KFK09_027930/gene-KFK09_016774/gene-KFK09_021117/gene-KFK09_003777/gene-KFK09_027023/gene-KFK09_001084/gene-KFK09_018482/gene-KFK09_022615
ath00010	Glycolysis / Gluconeogenesis	22/767	107/4444	0.213065	0.983957	gene-KFK09_001983/gene-KFK09_007816/gene-KFK09_028520/gene-KFK09_019045/gene-KFK09_012801/gene-KFK09_023554/gene-KFK09_014815/gene-KFK09_006793/gene-KFK09_017405/gene-KFK09_017635/gene-KFK09_008130/gene-KFK09_021647/gene-KFK09_015697/gene-KFK09_011216/gene-KFK09_000208/gene-KFK09_025702/gene-KFK09_018030/gene-KFK09_001495/gene-KFK09_017892/gene-KFK09_022389/gene-KFK09_013314/gene-KFK09_010424	KFK09_001983/KFK09_007816/KFK09_028520/KFK09_019045/KFK09_012801/KFK09_023554/KFK09_014815/KFK09_006793/KFK09_017405/KFK09_017635/KFK09_008130/KFK09_021647/KFK09_015697/KFK09_011216/KFK09_000208/KFK09_025702/KFK09_018030/KFK09_001495/KFK09_017892/KFK09_022389/KFK09_013314/KFK09_010424	ath:AT3G16910/ath:AT5G24760/ath:AT1G59900/ath:AT1G64710/ath:AT3G54050/ath:AT4G37870/ath:AT1G76550/ath:AT1G09780/ath:AT1G76550/ath:AT5G56630/ath:AT5G08570/ath:AT2G29560/ath:AT2G24270/ath:AT2G36460/ath:AT5G50850/ath:AT2G36580/ath:AT4G36250/ath:AT3G01590/ath:AT5G08570/ath:AT4G38970/ath:AT1G79550/ath:AT3G55440	22	11	gene-KFK09_001983/gene-KFK09_028520/gene-KFK09_019045/gene-KFK09_023554/gene-KFK09_006793/gene-KFK09_008130/gene-KFK09_011216/gene-KFK09_000208/gene-KFK09_025702/gene-KFK09_017892/gene-KFK09_013314	11	gene-KFK09_007816/gene-KFK09_012801/gene-KFK09_014815/gene-KFK09_017405/gene-KFK09_017635/gene-KFK09_021647/gene-KFK09_015697/gene-KFK09_018030/gene-KFK09_001495/gene-KFK09_022389/gene-KFK09_010424
ath00130	Ubiquinone and other terpenoid-quinone biosynthesis	11/767	50/4444	0.23444	0.983957	gene-KFK09_003323/gene-KFK09_022212/gene-KFK09_010549/gene-KFK09_025299/gene-KFK09_009842/gene-KFK09_013065/gene-KFK09_025166/gene-KFK09_019828/gene-KFK09_018850/gene-KFK09_028330/gene-KFK09_028441	KFK09_003323/KFK09_022212/KFK09_010549/KFK09_025299/KFK09_009842/KFK09_013065/KFK09_025166/KFK09_019828/KFK09_018850/KFK09_028330/KFK09_028441	ath:AT5G53970/ath:AT1G60600/ath:AT4G19010/ath:AT4G27270/ath:AT4G05160/ath:AT1G62940/ath:AT4G36750/ath:AT1G06570/ath:AT1G65060/ath:AT1G48320/ath:AT1G18870	11	3	gene-KFK09_003323/gene-KFK09_022212/gene-KFK09_010549	8	gene-KFK09_025299/gene-KFK09_009842/gene-KFK09_013065/gene-KFK09_025166/gene-KFK09_019828/gene-KFK09_018850/gene-KFK09_028330/gene-KFK09_028441
ath00062	Fatty acid elongation	8/767	35/4444	0.24736	0.983957	gene-KFK09_023620/gene-KFK09_025936/gene-KFK09_010440/gene-KFK09_028980/gene-KFK09_003265/gene-KFK09_027153/gene-KFK09_021550/gene-KFK09_013499	KFK09_023620/KFK09_025936/KFK09_010440/KFK09_028980/KFK09_003265/KFK09_027153/KFK09_021550/KFK09_013499	ath:AT2G28630/ath:AT2G26640/ath:AT3G55360/ath:AT3G60340/ath:AT5G10480/ath:AT1G19440/ath:AT5G10480/ath:AT2G26250	8	0		8	gene-KFK09_023620/gene-KFK09_025936/gene-KFK09_010440/gene-KFK09_028980/gene-KFK09_003265/gene-KFK09_027153/gene-KFK09_021550/gene-KFK09_013499
ath00350	Tyrosine metabolism	8/767	35/4444	0.24736	0.983957	gene-KFK09_007816/gene-KFK09_003323/gene-KFK09_019045/gene-KFK09_011915/gene-KFK09_027026/gene-KFK09_027999/gene-KFK09_025718/gene-KFK09_019828	KFK09_007816/KFK09_003323/KFK09_019045/KFK09_011915/KFK09_027026/KFK09_027999/KFK09_025718/KFK09_019828	ath:AT5G24760/ath:AT5G53970/ath:AT1G64710/ath:AT4G31990/ath:AT2G42490/ath:AT1G62810/ath:AT1G31710/ath:AT1G06570	8	5	gene-KFK09_003323/gene-KFK09_019045/gene-KFK09_027026/gene-KFK09_027999/gene-KFK09_025718	3	gene-KFK09_007816/gene-KFK09_011915/gene-KFK09_019828
ath00600	Sphingolipid metabolism	7/767	30/4444	0.250891	0.983957	gene-KFK09_013108/gene-KFK09_018453/gene-KFK09_021012/gene-KFK09_023497/gene-KFK09_022571/gene-KFK09_019383/gene-KFK09_002655	KFK09_013108/KFK09_018453/KFK09_021012/KFK09_023497/KFK09_022571/KFK09_019383/KFK09_002655	ath:AT1G69640/ath:AT5G51290/ath:AT4G21540/ath:AT1G33700/ath:AT5G19200/ath:AT4G22330/ath:AT4G22330	7	5	gene-KFK09_013108/gene-KFK09_018453/gene-KFK09_021012/gene-KFK09_022571/gene-KFK09_002655	2	gene-KFK09_023497/gene-KFK09_019383
ath00920	Sulfur metabolism	7/767	31/4444	0.279665	0.983957	gene-KFK09_004290/gene-KFK09_019031/gene-KFK09_014278/gene-KFK09_027300/gene-KFK09_000273/gene-KFK09_009979/gene-KFK09_002251	KFK09_004290/KFK09_019031/KFK09_014278/KFK09_027300/KFK09_000273/KFK09_009979/KFK09_002251	ath:AT4G14680/ath:AT1G19920/ath:AT5G56760/ath:AT4G14680/ath:AT4G14040/ath:AT3G61440/ath:AT4G21990	7	7	gene-KFK09_004290/gene-KFK09_019031/gene-KFK09_014278/gene-KFK09_027300/gene-KFK09_000273/gene-KFK09_009979/gene-KFK09_002251	0
ath00740	Riboflavin metabolism	5/767	21/4444	0.29018	0.983957	gene-KFK09_018590/gene-KFK09_019830/gene-KFK09_024916/gene-KFK09_006057/gene-KFK09_012414	KFK09_018590/KFK09_019830/KFK09_024916/KFK09_006057/KFK09_012414	ath:AT4G11570/ath:AT3G17790/ath:AT5G64300/ath:AT3G17790/ath:AT4G21470	5	4	gene-KFK09_018590/gene-KFK09_024916/gene-KFK09_006057/gene-KFK09_012414	1	gene-KFK09_019830
ath01200	Carbon metabolism	45/767	241/4444	0.300929	0.983957	gene-KFK09_027808/gene-KFK09_001983/gene-KFK09_007839/gene-KFK09_028520/gene-KFK09_020241/gene-KFK09_027064/gene-KFK09_012801/gene-KFK09_023554/gene-KFK09_010548/gene-KFK09_012136/gene-KFK09_008249/gene-KFK09_006793/gene-KFK09_004603/gene-KFK09_022410/gene-KFK09_003928/gene-KFK09_020833/gene-KFK09_017635/gene-KFK09_008130/gene-KFK09_021647/gene-KFK09_010543/gene-KFK09_013976/gene-KFK09_005135/gen…	KFK09_027808/KFK09_001983/KFK09_007839/KFK09_028520/KFK09_020241/KFK09_027064/KFK09_012801/KFK09_023554/KFK09_010548/KFK09_012136/KFK09_008249/KFK09_006793/KFK09_004603/KFK09_022410/KFK09_003928/KFK09_020833/KFK09_017635/KFK09_008130/KFK09_021647/KFK09_010543/KFK09_013976/KFK09_005135/KFK09_024776/KFK09_014278/KFK09_015697/KFK09_011216/KFK09_018436/KFK09_021315/KFK09_000208/KFK09_007720/KFK09_025…	ath:AT1G65930/ath:AT3G16910/ath:AT1G68010/ath:AT1G59900/ath:AT4G00570/ath:AT5G40760/ath:AT3G54050/ath:AT4G37870/ath:AT1G32060/ath:AT5G36700/ath:AT1G65930/ath:AT1G09780/ath:AT5G13110/ath:AT1G36370/ath:AT2G35120/ath:AT5G44520/ath:AT5G56630/ath:AT5G08570/ath:AT2G29560/ath:AT3G02360/ath:AT1G36370/ath:AT1G32470/ath:AT3G47520/ath:AT5G56760/ath:AT2G24270/ath:AT2G36460/ath:AT2G45290/ath:AT4G37560/ath:AT5…	45	24	gene-KFK09_001983/gene-KFK09_028520/gene-KFK09_020241/gene-KFK09_023554/gene-KFK09_008249/gene-KFK09_006793/gene-KFK09_022410/gene-KFK09_008130/gene-KFK09_010543/gene-KFK09_013976/gene-KFK09_024776/gene-KFK09_014278/gene-KFK09_011216/gene-KFK09_018436/gene-KFK09_021315/gene-KFK09_000208/gene-KFK09_025702/gene-KFK09_017892/gene-KFK09_008388/gene-KFK09_017491/gene-KFK09_009979/gene-KFK09_022409/gen…	21	gene-KFK09_027808/gene-KFK09_007839/gene-KFK09_027064/gene-KFK09_012801/gene-KFK09_010548/gene-KFK09_012136/gene-KFK09_004603/gene-KFK09_003928/gene-KFK09_020833/gene-KFK09_017635/gene-KFK09_021647/gene-KFK09_005135/gene-KFK09_015697/gene-KFK09_007720/gene-KFK09_007675/gene-KFK09_017817/gene-KFK09_005156/gene-KFK09_005354/gene-KFK09_022389/gene-KFK09_025672/gene-KFK09_010424
ath00270	Cysteine and methionine metabolism	19/767	97/4444	0.308766	0.983957	gene-KFK09_029469/gene-KFK09_026807/gene-KFK09_028906/gene-KFK09_003323/gene-KFK09_012423/gene-KFK09_026916/gene-KFK09_011915/gene-KFK09_024776/gene-KFK09_014278/gene-KFK09_012934/gene-KFK09_002616/gene-KFK09_016162/gene-KFK09_005377/gene-KFK09_004649/gene-KFK09_003970/gene-KFK09_009979/gene-KFK09_024325/gene-KFK09_017694/gene-KFK09_017314	KFK09_029469/KFK09_026807/KFK09_028906/KFK09_003323/KFK09_012423/KFK09_026916/KFK09_011915/KFK09_024776/KFK09_014278/KFK09_012934/KFK09_002616/KFK09_016162/KFK09_005377/KFK09_004649/KFK09_003970/KFK09_009979/KFK09_024325/KFK09_017694/KFK09_017314	ath:AT1G64660/ath:AT1G49820/ath:AT1G64660/ath:AT5G53970/ath:AT4G01850/ath:AT4G13940/ath:AT4G31990/ath:AT3G47520/ath:AT5G56760/ath:AT5G27650/ath:AT5G17920/ath:AT3G63250/ath:AT4G13940/ath:AT5G65780/ath:AT5G53850/ath:AT3G61440/ath:AT5G53120/ath:AT4G23100/ath:AT4G19710	19	10	gene-KFK09_029469/gene-KFK09_028906/gene-KFK09_003323/gene-KFK09_024776/gene-KFK09_014278/gene-KFK09_012934/gene-KFK09_002616/gene-KFK09_005377/gene-KFK09_004649/gene-KFK09_009979	9	gene-KFK09_026807/gene-KFK09_012423/gene-KFK09_026916/gene-KFK09_011915/gene-KFK09_016162/gene-KFK09_003970/gene-KFK09_024325/gene-KFK09_017694/gene-KFK09_017314
ath00310	Lysine degradation	8/767	38/4444	0.328483	0.983957	gene-KFK09_020210/gene-KFK09_011708/gene-KFK09_011707/gene-KFK09_017652/gene-KFK09_018030/gene-KFK09_005760/gene-KFK09_006086/gene-KFK09_029209	KFK09_020210/KFK09_011708/KFK09_011707/KFK09_017652/KFK09_018030/KFK09_005760/KFK09_006086/KFK09_029209	ath:AT4G13460/ath:AT2G24580/ath:AT2G24580/ath:AT4G16210/ath:AT4G36250/ath:AT5G06620/ath:AT5G04940/ath:AT2G19640	8	5	gene-KFK09_011708/gene-KFK09_011707/gene-KFK09_017652/gene-KFK09_006086/gene-KFK09_029209	3	gene-KFK09_020210/gene-KFK09_018030/gene-KFK09_005760
ath00905	Brassinosteroid biosynthesis	4/767	17/4444	0.335734	0.983957	gene-KFK09_005034/gene-KFK09_006474/gene-KFK09_005947/gene-KFK09_017222	KFK09_005034/KFK09_006474/KFK09_005947/KFK09_017222	ath:AT3G13730/ath:AT5G05690/ath:AT2G26710/ath:AT2G26710	4	2	gene-KFK09_005034/gene-KFK09_017222	2	gene-KFK09_006474/gene-KFK09_005947
ath00300	Lysine biosynthesis	3/767	12/4444	0.343652	0.983957	gene-KFK09_018985/gene-KFK09_009914/gene-KFK09_017314	KFK09_018985/KFK09_009914/KFK09_017314	ath:AT2G45440/ath:AT3G59890/ath:AT4G19710	3	1	gene-KFK09_018985	2	gene-KFK09_009914/gene-KFK09_017314
ath00520	Amino sugar and nucleotide sugar metabolism	22/767	116/4444	0.348145	0.983957	gene-KFK09_001021/gene-KFK09_001521/gene-KFK09_003201/gene-KFK09_024304/gene-KFK09_006811/gene-KFK09_014575/gene-KFK09_012620/gene-KFK09_003199/gene-KFK09_023972/gene-KFK09_026930/gene-KFK09_004098/gene-KFK09_014576/gene-KFK09_024303/gene-KFK09_002154/gene-KFK09_006814/gene-KFK09_021845/gene-KFK09_013722/gene-KFK09_019380/gene-KFK09_025564/gene-KFK09_028530/gene-KFK09_012577/novel.957	KFK09_001021/KFK09_001521/KFK09_003201/KFK09_024304/KFK09_006811/KFK09_014575/KFK09_012620/KFK09_003199/KFK09_023972/KFK09_026930/KFK09_004098/KFK09_014576/KFK09_024303/KFK09_002154/KFK09_006814/KFK09_021845/KFK09_013722/KFK09_019380/KFK09_025564/KFK09_028530/KFK09_012577/-	ath:AT5G59290/ath:AT2G31390/ath:AT5G17770/ath:AT5G24090/ath:AT2G38650/ath:AT3G54420/ath:AT2G38650/ath:AT5G17770/ath:AT3G61130/ath:AT3G25140/ath:AT4G39210/ath:AT3G54420/ath:AT5G24090/ath:AT3G62830/ath:AT2G38650/ath:AT2G28760/ath:AT5G52560/ath:AT5G18200/ath:AT2G31390/ath:AT3G10700/ath:AT5G47780/ath:AT3G54420	22	8	gene-KFK09_001521/gene-KFK09_024304/gene-KFK09_014575/gene-KFK09_003199/gene-KFK09_024303/gene-KFK09_002154/gene-KFK09_019380/gene-KFK09_025564	14	gene-KFK09_001021/gene-KFK09_003201/gene-KFK09_006811/gene-KFK09_012620/gene-KFK09_023972/gene-KFK09_026930/gene-KFK09_004098/gene-KFK09_014576/gene-KFK09_006814/gene-KFK09_021845/gene-KFK09_013722/gene-KFK09_028530/gene-KFK09_012577/novel.957
ath00630	Glyoxylate and dicarboxylate metabolism	13/767	68/4444	0.390141	0.983957	gene-KFK09_001983/gene-KFK09_007839/gene-KFK09_012136/gene-KFK09_022410/gene-KFK09_003928/gene-KFK09_013976/gene-KFK09_005135/gene-KFK09_024776/gene-KFK09_021315/gene-KFK09_008388/gene-KFK09_019189/gene-KFK09_022409/gene-KFK09_025672	KFK09_001983/KFK09_007839/KFK09_012136/KFK09_022410/KFK09_003928/KFK09_013976/KFK09_005135/KFK09_024776/KFK09_021315/KFK09_008388/KFK09_019189/KFK09_022409/KFK09_025672	ath:AT3G16910/ath:AT1G68010/ath:AT5G36700/ath:AT1G36370/ath:AT2G35120/ath:AT1G36370/ath:AT1G32470/ath:AT3G47520/ath:AT4G37560/ath:AT3G25530/ath:AT4G17360/ath:AT1G36370/ath:AT1G32470	13	7	gene-KFK09_001983/gene-KFK09_022410/gene-KFK09_013976/gene-KFK09_024776/gene-KFK09_021315/gene-KFK09_008388/gene-KFK09_022409	6	gene-KFK09_007839/gene-KFK09_012136/gene-KFK09_003928/gene-KFK09_005135/gene-KFK09_019189/gene-KFK09_025672
ath00960	Tropane, piperidine and pyridine alkaloid biosynthesis	5/767	24/4444	0.401096	0.983957	gene-KFK09_003323/gene-KFK09_011915/gene-KFK09_027026/gene-KFK09_027999/gene-KFK09_025718	KFK09_003323/KFK09_011915/KFK09_027026/KFK09_027999/KFK09_025718	ath:AT5G53970/ath:AT4G31990/ath:AT2G42490/ath:AT1G62810/ath:AT1G31710	5	4	gene-KFK09_003323/gene-KFK09_027026/gene-KFK09_027999/gene-KFK09_025718	1	gene-KFK09_011915
ath01040	Biosynthesis of unsaturated fatty acids	5/767	24/4444	0.401096	0.983957	gene-KFK09_010440/gene-KFK09_018652/gene-KFK09_003265/gene-KFK09_011120/gene-KFK09_021550	KFK09_010440/KFK09_018652/KFK09_003265/KFK09_011120/KFK09_021550	ath:AT3G55360/ath:AT2G33150/ath:AT5G10480/ath:AT2G43710/ath:AT5G10480	5	2	gene-KFK09_018652/gene-KFK09_011120	3	gene-KFK09_010440/gene-KFK09_003265/gene-KFK09_021550
ath04075	Plant hormone signal transduction	38/767	212/4444	0.425686	0.983957	gene-KFK09_021788/gene-KFK09_020469/gene-KFK09_017058/gene-KFK09_022210/gene-KFK09_012357/gene-KFK09_007696/gene-KFK09_004996/gene-KFK09_019691/gene-KFK09_004149/gene-KFK09_013912/gene-KFK09_026266/gene-KFK09_004249/gene-KFK09_022133/gene-KFK09_004430/gene-KFK09_001618/gene-KFK09_000040/gene-KFK09_013887/gene-KFK09_005827/gene-KFK09_020561/gene-KFK09_029447/gene-KFK09_019105/gene-KFK09_000240/gen…	KFK09_021788/KFK09_020469/KFK09_017058/KFK09_022210/KFK09_012357/KFK09_007696/KFK09_004996/KFK09_019691/KFK09_004149/KFK09_013912/KFK09_026266/KFK09_004249/KFK09_022133/KFK09_004430/KFK09_001618/KFK09_000040/KFK09_013887/KFK09_005827/KFK09_020561/KFK09_029447/KFK09_019105/KFK09_000240/KFK09_006487/KFK09_011146/KFK09_024578/KFK09_000847/KFK09_014222/KFK09_023680/KFK09_022142/KFK09_018384/KFK09_000…	ath:AT1G45249/ath:AT2G38310/ath:AT2G39940/ath:AT4G33950/ath:AT2G41370/ath:AT5G46790/ath:AT1G01360/ath:AT1G14920/ath:AT2G01830/ath:AT5G63650/ath:AT5G53160/ath:AT3G17860/ath:AT1G14920/ath:AT1G75080/ath:AT5G46570/ath:AT2G46690/ath:AT1G03970/ath:AT1G75080/ath:AT2G38310/ath:AT1G14920/ath:AT4G35230/ath:AT5G27320/ath:AT2G38120/ath:AT1G27320/ath:AT1G14920/ath:AT3G57040/ath:AT1G72770/ath:AT3G23150/ath:AT5…	38	29	gene-KFK09_021788/gene-KFK09_020469/gene-KFK09_017058/gene-KFK09_022210/gene-KFK09_012357/gene-KFK09_007696/gene-KFK09_004996/gene-KFK09_019691/gene-KFK09_013912/gene-KFK09_026266/gene-KFK09_004249/gene-KFK09_022133/gene-KFK09_004430/gene-KFK09_000040/gene-KFK09_005827/gene-KFK09_020561/gene-KFK09_029447/gene-KFK09_019105/gene-KFK09_000240/gene-KFK09_024578/gene-KFK09_000847/gene-KFK09_014222/gen…	9	gene-KFK09_004149/gene-KFK09_001618/gene-KFK09_013887/gene-KFK09_006487/gene-KFK09_011146/gene-KFK09_023680/gene-KFK09_022142/gene-KFK09_000609/gene-KFK09_028824
ath00562	Inositol phosphate metabolism	10/767	53/4444	0.43352	0.983957	gene-KFK09_008351/gene-KFK09_005145/gene-KFK09_013667/gene-KFK09_022231/gene-KFK09_001954/gene-KFK09_018538/gene-KFK09_025369/gene-KFK09_029332/gene-KFK09_010424/gene-KFK09_007164	KFK09_008351/KFK09_005145/KFK09_013667/KFK09_022231/KFK09_001954/KFK09_018538/KFK09_025369/KFK09_029332/KFK09_010424/KFK09_007164	ath:AT3G48610/ath:AT5G61760/ath:AT1G10900/ath:AT2G22240/ath:AT1G22620/ath:AT5G16760/ath:AT1G77740/ath:AT3G14205/ath:AT3G55440/ath:AT1G34260	10	5	gene-KFK09_005145/gene-KFK09_022231/gene-KFK09_018538/gene-KFK09_025369/gene-KFK09_029332	5	gene-KFK09_008351/gene-KFK09_013667/gene-KFK09_001954/gene-KFK09_010424/gene-KFK09_007164
ath00051	Fructose and mannose metabolism	11/767	59/4444	0.441747	0.983957	gene-KFK09_011489/gene-KFK09_012801/gene-KFK09_001521/gene-KFK09_014815/gene-KFK09_017405/gene-KFK09_017635/gene-KFK09_011216/gene-KFK09_010995/gene-KFK09_022389/gene-KFK09_025564/gene-KFK09_010424	KFK09_011489/KFK09_012801/KFK09_001521/KFK09_014815/KFK09_017405/KFK09_017635/KFK09_011216/KFK09_010995/KFK09_022389/KFK09_025564/KFK09_010424	ath:AT5G66460/ath:AT3G54050/ath:AT2G31390/ath:AT1G76550/ath:AT1G76550/ath:AT5G56630/ath:AT2G36460/ath:AT5G57655/ath:AT4G38970/ath:AT2G31390/ath:AT3G55440	11	4	gene-KFK09_011489/gene-KFK09_001521/gene-KFK09_011216/gene-KFK09_025564	7	gene-KFK09_012801/gene-KFK09_014815/gene-KFK09_017405/gene-KFK09_017635/gene-KFK09_010995/gene-KFK09_022389/gene-KFK09_010424
ath00750	Vitamin B6 metabolism	3/767	14/4444	0.444728	0.983957	gene-KFK09_010819/gene-KFK09_017087/gene-KFK09_018057	KFK09_010819/KFK09_017087/KFK09_018057	ath:AT5G60540/ath:AT5G01410/ath:AT2G46580	3	2	gene-KFK09_010819/gene-KFK09_017087	1	gene-KFK09_018057
ath00510	N-Glycan biosynthesis	9/767	48/4444	0.450703	0.983957	gene-KFK09_020613/gene-KFK09_015592/gene-KFK09_005793/gene-KFK09_020303/gene-KFK09_006606/gene-KFK09_020629/gene-KFK09_010494/gene-KFK09_027342/gene-KFK09_015823	KFK09_020613/KFK09_015592/KFK09_005793/KFK09_020303/KFK09_006606/KFK09_020629/KFK09_010494/KFK09_027342/KFK09_015823	ath:AT4G21150/ath:AT1G51590/ath:AT5G63840/ath:AT4G38240/ath:AT2G39630/ath:AT5G03080/ath:AT2G44660/ath:AT4G18230/ath:AT3G45040	9	2	gene-KFK09_020629/gene-KFK09_010494	7	gene-KFK09_020613/gene-KFK09_015592/gene-KFK09_005793/gene-KFK09_020303/gene-KFK09_006606/gene-KFK09_027342/gene-KFK09_015823
ath00592	alpha-Linolenic acid metabolism	10/767	54/4444	0.458586	0.983957	gene-KFK09_026921/gene-KFK09_023035/gene-KFK09_018652/gene-KFK09_025668/gene-KFK09_014743/gene-KFK09_024387/gene-KFK09_025667/gene-KFK09_028696/gene-KFK09_014742/gene-KFK09_023107	KFK09_026921/KFK09_023035/KFK09_018652/KFK09_025668/KFK09_014743/KFK09_024387/KFK09_025667/KFK09_028696/KFK09_014742/KFK09_023107	ath:AT4G13010/ath:AT4G15440/ath:AT2G33150/ath:AT1G76690/ath:AT5G42650/ath:AT1G76690/ath:AT1G76690/ath:AT3G45140/ath:AT5G42650/ath:AT4G29010	10	7	gene-KFK09_026921/gene-KFK09_023035/gene-KFK09_018652/gene-KFK09_014743/gene-KFK09_024387/gene-KFK09_025667/gene-KFK09_014742	3	gene-KFK09_025668/gene-KFK09_028696/gene-KFK09_023107
ath00730	Thiamine metabolism	4/767	20/4444	0.462238	0.983957	gene-KFK09_010743/gene-KFK09_021105/gene-KFK09_012151/gene-KFK09_010965	KFK09_010743/KFK09_021105/KFK09_012151/KFK09_010965	ath:AT2G37250/ath:AT5G54770/ath:AT5G47840/ath:AT1G02880	4	2	gene-KFK09_021105/gene-KFK09_010965	2	gene-KFK09_010743/gene-KFK09_012151
ath03040	Spliceosome	33/767	187/4444	0.474363	0.983957	gene-KFK09_001023/gene-KFK09_002299/gene-KFK09_021191/gene-KFK09_026195/gene-KFK09_010595/gene-KFK09_012882/gene-KFK09_024845/gene-KFK09_010446/gene-KFK09_016652/gene-KFK09_026800/gene-KFK09_003617/gene-KFK09_005369/gene-KFK09_005774/gene-KFK09_014132/gene-KFK09_025486/gene-KFK09_000414/gene-KFK09_022026/gene-KFK09_014512/gene-KFK09_003026/gene-KFK09_013146/gene-KFK09_013867/gene-KFK09_006281/gen…	KFK09_001023/KFK09_002299/KFK09_021191/KFK09_026195/KFK09_010595/KFK09_012882/KFK09_024845/KFK09_010446/KFK09_016652/KFK09_026800/KFK09_003617/KFK09_005369/KFK09_005774/KFK09_014132/KFK09_025486/KFK09_000414/KFK09_022026/KFK09_014512/KFK09_003026/KFK09_013146/KFK09_013867/KFK09_006281/KFK09_010745/KFK09_005201/KFK09_002130/KFK09_011422/KFK09_015383/KFK09_005293/KFK09_006608/KFK09_018482/KFK09_022…	ath:AT3G12580/ath:AT2G43770/ath:AT1G60900/ath:AT1G07360/ath:AT1G65660/ath:AT2G38730/ath:AT3G56860/ath:AT3G12580/ath:AT1G14650/ath:AT1G80070/ath:AT1G17640/ath:AT4G03120/ath:AT1G03140/ath:AT1G02140/ath:AT3G56860/ath:AT5G27720/ath:AT2G33730/ath:AT1G65700/ath:AT1G60900/ath:AT2G41060/ath:AT3G26420/ath:AT2G29580/ath:AT3G02710/ath:AT2G41020/ath:AT5G12190/ath:AT3G62310/ath:AT3G06480/ath:AT1G09770/ath:AT3…	33	23	gene-KFK09_001023/gene-KFK09_002299/gene-KFK09_026195/gene-KFK09_012882/gene-KFK09_024845/gene-KFK09_010446/gene-KFK09_016652/gene-KFK09_003617/gene-KFK09_005369/gene-KFK09_005774/gene-KFK09_014132/gene-KFK09_025486/gene-KFK09_000414/gene-KFK09_022026/gene-KFK09_014512/gene-KFK09_013146/gene-KFK09_013867/gene-KFK09_006281/gene-KFK09_010745/gene-KFK09_002130/gene-KFK09_015383/gene-KFK09_006608/gen…	10	gene-KFK09_021191/gene-KFK09_010595/gene-KFK09_026800/gene-KFK09_003026/gene-KFK09_005201/gene-KFK09_011422/gene-KFK09_005293/gene-KFK09_018482/gene-KFK09_022615/gene-KFK09_028262
ath00561	Glycerolipid metabolism	11/767	61/4444	0.489185	0.983957	gene-KFK09_026228/gene-KFK09_018853/gene-KFK09_008900/gene-KFK09_005564/gene-KFK09_010369/gene-KFK09_003054/gene-KFK09_023483/gene-KFK09_003313/gene-KFK09_018030/gene-KFK09_012835/gene-KFK09_024651	KFK09_026228/KFK09_018853/KFK09_008900/KFK09_005564/KFK09_010369/KFK09_003054/KFK09_023483/KFK09_003313/KFK09_018030/KFK09_012835/KFK09_024651	ath:AT2G19450/ath:AT1G32200/ath:AT1G06520/ath:AT1G15080/ath:AT2G38110/ath:AT2G20900/ath:AT1G48300/ath:AT5G01220/ath:AT4G36250/ath:AT5G01220/ath:AT5G13640	11	5	gene-KFK09_008900/gene-KFK09_005564/gene-KFK09_023483/gene-KFK09_003313/gene-KFK09_024651	6	gene-KFK09_026228/gene-KFK09_018853/gene-KFK09_010369/gene-KFK09_003054/gene-KFK09_018030/gene-KFK09_012835
ath04136	Autophagy - other	7/767	38/4444	0.491195	0.983957	gene-KFK09_028143/gene-KFK09_023684/gene-KFK09_025095/gene-KFK09_016827/gene-KFK09_015907/gene-KFK09_022282/gene-KFK09_019182	KFK09_028143/KFK09_023684/KFK09_025095/KFK09_016827/KFK09_015907/KFK09_022282/KFK09_019182	ath:AT3G49590/ath:AT2G31260/ath:AT1G50030/ath:AT3G08850/ath:AT1G62040/ath:AT3G13970/ath:AT5G61500	7	4	gene-KFK09_028143/gene-KFK09_023684/gene-KFK09_015907/gene-KFK09_019182	3	gene-KFK09_025095/gene-KFK09_016827/gene-KFK09_022282
ath00590	Arachidonic acid metabolism	3/767	15/4444	0.49298	0.983957	gene-KFK09_001020/gene-KFK09_011815/gene-KFK09_017753	KFK09_001020/KFK09_011815/KFK09_017753	ath:AT4G29210/ath:AT4G31870/ath:AT4G11600	3	2	gene-KFK09_001020/gene-KFK09_017753	1	gene-KFK09_011815
ath04146	Peroxisome	15/767	85/4444	0.507433	0.983957	gene-KFK09_027808/gene-KFK09_029435/gene-KFK09_027661/gene-KFK09_008249/gene-KFK09_018652/gene-KFK09_029460/gene-KFK09_014368/gene-KFK09_011708/gene-KFK09_011707/gene-KFK09_017062/gene-KFK09_000695/gene-KFK09_019875/gene-KFK09_015271/gene-KFK09_028423/gene-KFK09_000702	KFK09_027808/KFK09_029435/KFK09_027661/KFK09_008249/KFK09_018652/KFK09_029460/KFK09_014368/KFK09_011708/KFK09_011707/KFK09_017062/KFK09_000695/KFK09_019875/KFK09_015271/KFK09_028423/KFK09_000702	ath:AT1G65930/ath:AT5G17380/ath:AT5G20070/ath:AT1G65930/ath:AT2G33150/ath:AT5G51100/ath:AT4G23850/ath:AT2G24580/ath:AT2G24580/ath:AT2G39970/ath:AT4G33790/ath:AT3G12800/ath:AT3G05970/ath:AT5G17380/ath:AT4G33790	15	10	gene-KFK09_029435/gene-KFK09_027661/gene-KFK09_008249/gene-KFK09_018652/gene-KFK09_029460/gene-KFK09_011708/gene-KFK09_011707/gene-KFK09_019875/gene-KFK09_028423/gene-KFK09_000702	5	gene-KFK09_027808/gene-KFK09_014368/gene-KFK09_017062/gene-KFK09_000695/gene-KFK09_015271
ath00500	Starch and sucrose metabolism	24/767	138/4444	0.519614	0.983957	gene-KFK09_018902/gene-KFK09_010962/gene-KFK09_004177/gene-KFK09_019467/gene-KFK09_002156/gene-KFK09_019938/gene-KFK09_013642/gene-KFK09_001521/gene-KFK09_025824/gene-KFK09_011873/gene-KFK09_006206/gene-KFK09_023841/gene-KFK09_004954/gene-KFK09_004098/gene-KFK09_013161/gene-KFK09_012120/gene-KFK09_023300/gene-KFK09_021477/gene-KFK09_025779/gene-KFK09_025173/gene-KFK09_021217/gene-KFK09_025564/gen…	KFK09_018902/KFK09_010962/KFK09_004177/KFK09_019467/KFK09_002156/KFK09_019938/KFK09_013642/KFK09_001521/KFK09_025824/KFK09_011873/KFK09_006206/KFK09_023841/KFK09_004954/KFK09_004098/KFK09_013161/KFK09_012120/KFK09_023300/KFK09_021477/KFK09_025779/KFK09_025173/KFK09_021217/KFK09_025564/KFK09_022229/KFK09_013188	ath:AT4G17090/ath:AT4G27830/ath:AT1G68020/ath:AT5G65140/ath:AT4G27830/ath:AT1G68020/ath:AT1G11720/ath:AT2G31390/ath:AT1G78580/ath:AT1G23870/ath:AT4G17770/ath:AT2G45880/ath:AT1G02850/ath:AT4G39210/ath:AT1G35910/ath:AT5G36890/ath:AT1G78580/ath:AT3G45940/ath:AT3G13790/ath:AT5G20950/ath:AT3G13560/ath:AT2G31390/ath:AT5G65140/ath:AT4G09020	24	10	gene-KFK09_018902/gene-KFK09_004177/gene-KFK09_019938/gene-KFK09_001521/gene-KFK09_011873/gene-KFK09_006206/gene-KFK09_021477/gene-KFK09_025779/gene-KFK09_025564/gene-KFK09_013188	14	gene-KFK09_010962/gene-KFK09_019467/gene-KFK09_002156/gene-KFK09_013642/gene-KFK09_025824/gene-KFK09_023841/gene-KFK09_004954/gene-KFK09_004098/gene-KFK09_013161/gene-KFK09_012120/gene-KFK09_023300/gene-KFK09_025173/gene-KFK09_021217/gene-KFK09_022229
ath03022	Basal transcription factors	7/767	39/4444	0.520649	0.983957	gene-KFK09_006126/gene-KFK09_001660/gene-KFK09_020809/gene-KFK09_018746/gene-KFK09_015389/gene-KFK09_016188/gene-KFK09_025723	KFK09_006126/KFK09_001660/KFK09_020809/KFK09_018746/KFK09_015389/KFK09_016188/KFK09_025723	ath:AT1G32750/ath:AT5G41370/ath:AT4G20330/ath:AT1G12400/ath:AT1G55300/ath:AT1G55520/ath:AT3G10070	7	4	gene-KFK09_006126/gene-KFK09_020809/gene-KFK09_018746/gene-KFK09_016188	3	gene-KFK09_001660/gene-KFK09_015389/gene-KFK09_025723
ath04145	Phagosome	14/767	80/4444	0.523967	0.983957	gene-KFK09_012617/gene-KFK09_003588/gene-KFK09_013910/gene-KFK09_029207/gene-KFK09_024117/gene-KFK09_016339/gene-KFK09_007834/gene-KFK09_012089/gene-KFK09_027916/gene-KFK09_012707/gene-KFK09_011871/gene-KFK09_021640/gene-KFK09_005951/gene-KFK09_007164	KFK09_012617/KFK09_003588/KFK09_013910/KFK09_029207/KFK09_024117/KFK09_016339/KFK09_007834/KFK09_012089/KFK09_027916/KFK09_012707/KFK09_011871/KFK09_021640/KFK09_005951/KFK09_007164	ath:AT1G56340/ath:AT4G11150/ath:AT1G75630/ath:AT5G61790/ath:AT3G51300/ath:AT5G62690/ath:AT1G75840/ath:AT5G61790/ath:AT1G52280/ath:AT5G60460/ath:AT4G24920/ath:AT5G62690/ath:AT2G34250/ath:AT1G34260	14	6	gene-KFK09_003588/gene-KFK09_013910/gene-KFK09_016339/gene-KFK09_007834/gene-KFK09_012707/gene-KFK09_005951	8	gene-KFK09_012617/gene-KFK09_029207/gene-KFK09_024117/gene-KFK09_012089/gene-KFK09_027916/gene-KFK09_011871/gene-KFK09_021640/gene-KFK09_007164
ath00860	Porphyrin and chlorophyll metabolism	8/767	45/4444	0.524972	0.983957	gene-KFK09_015074/gene-KFK09_020266/gene-KFK09_005592/gene-KFK09_021440/gene-KFK09_019890/gene-KFK09_020358/gene-KFK09_012290/gene-KFK09_005456	KFK09_015074/KFK09_020266/KFK09_005592/KFK09_021440/KFK09_019890/KFK09_020358/KFK09_012290/KFK09_005456	ath:AT2G40490/ath:AT3G44880/ath:AT5G40850/ath:AT1G74470/ath:AT5G08280/ath:AT4G22920/ath:AT1G69740/ath:AT5G14220	8	3	gene-KFK09_020266/gene-KFK09_005592/gene-KFK09_020358	5	gene-KFK09_015074/gene-KFK09_021440/gene-KFK09_019890/gene-KFK09_012290/gene-KFK09_005456
ath00330	Arginine and proline metabolism	9/767	51/4444	0.528851	0.983957	gene-KFK09_010391/gene-KFK09_011915/gene-KFK09_029310/gene-KFK09_007689/gene-KFK09_001254/gene-KFK09_018030/gene-KFK09_022823/gene-KFK09_002362/gene-KFK09_024325	KFK09_010391/KFK09_011915/KFK09_029310/KFK09_007689/KFK09_001254/KFK09_018030/KFK09_022823/KFK09_002362/KFK09_024325	ath:AT3G55610/ath:AT4G31990/ath:AT5G18900/ath:AT4G34710/ath:AT3G30775/ath:AT4G36250/ath:AT3G47450/ath:AT5G14800/ath:AT5G53120	9	3	gene-KFK09_007689/gene-KFK09_001254/gene-KFK09_002362	6	gene-KFK09_010391/gene-KFK09_011915/gene-KFK09_029310/gene-KFK09_018030/gene-KFK09_022823/gene-KFK09_024325
ath00410	beta-Alanine metabolism	8/767	46/4444	0.551803	0.983957	gene-KFK09_005179/gene-KFK09_027026/gene-KFK09_027999/gene-KFK09_025718/gene-KFK09_017652/gene-KFK09_018030/gene-KFK09_005354/gene-KFK09_012330	KFK09_005179/KFK09_027026/KFK09_027999/KFK09_025718/KFK09_017652/KFK09_018030/KFK09_005354/KFK09_012330	ath:AT5G48840/ath:AT2G42490/ath:AT1G62810/ath:AT1G31710/ath:AT4G16210/ath:AT4G36250/ath:AT1G06550/ath:AT5G12200	8	5	gene-KFK09_005179/gene-KFK09_027026/gene-KFK09_027999/gene-KFK09_025718/gene-KFK09_017652	3	gene-KFK09_018030/gene-KFK09_005354/gene-KFK09_012330
ath00400	Phenylalanine, tyrosine and tryptophan biosynthesis	7/767	41/4444	0.577491	0.983957	gene-KFK09_022107/gene-KFK09_003323/gene-KFK09_018502/gene-KFK09_011915/gene-KFK09_024904/gene-KFK09_015753/gene-KFK09_015757	KFK09_022107/KFK09_003323/KFK09_018502/KFK09_011915/KFK09_024904/KFK09_015753/KFK09_015757	ath:AT4G27070/ath:AT5G53970/ath:AT1G22410/ath:AT4G31990/ath:AT1G22410/ath:AT3G29200/ath:AT4G02610	7	4	gene-KFK09_003323/gene-KFK09_018502/gene-KFK09_024904/gene-KFK09_015757	3	gene-KFK09_022107/gene-KFK09_011915/gene-KFK09_015753
ath00100	Steroid biosynthesis	5/767	29/4444	0.577803	0.983957	gene-KFK09_014495/gene-KFK09_006557/gene-KFK09_005113/gene-KFK09_028213/gene-KFK09_010974	KFK09_014495/KFK09_006557/KFK09_005113/KFK09_028213/KFK09_010974	ath:AT4G37760/ath:AT4G34640/ath:AT1G11680/ath:AT1G20330/ath:AT2G26260	5	3	gene-KFK09_014495/gene-KFK09_005113/gene-KFK09_028213	2	gene-KFK09_006557/gene-KFK09_010974
ath00071	Fatty acid degradation	8/767	47/4444	0.577989	0.983957	gene-KFK09_007816/gene-KFK09_019045/gene-KFK09_018652/gene-KFK09_014368/gene-KFK09_017652/gene-KFK09_018030/gene-KFK09_015271/gene-KFK09_023107	KFK09_007816/KFK09_019045/KFK09_018652/KFK09_014368/KFK09_017652/KFK09_018030/KFK09_015271/KFK09_023107	ath:AT5G24760/ath:AT1G64710/ath:AT2G33150/ath:AT4G23850/ath:AT4G16210/ath:AT4G36250/ath:AT3G05970/ath:AT4G29010	8	3	gene-KFK09_019045/gene-KFK09_018652/gene-KFK09_017652	5	gene-KFK09_007816/gene-KFK09_014368/gene-KFK09_018030/gene-KFK09_015271/gene-KFK09_023107
ath00563	Glycosylphosphatidylinositol (GPI)-anchor biosynthesis	4/767	23/4444	0.579253	0.983957	gene-KFK09_027365/gene-KFK09_017461/gene-KFK09_001048/gene-KFK09_007266	KFK09_027365/KFK09_017461/KFK09_001048/KFK09_007266	ath:AT3G45100/ath:AT1G08750/ath:AT5G14850/ath:AT4G35530	4	0		4	gene-KFK09_027365/gene-KFK09_017461/gene-KFK09_001048/gene-KFK09_007266
ath00910	Nitrogen metabolism	4/767	23/4444	0.579253	0.983957	gene-KFK09_013260/gene-KFK09_021315/gene-KFK09_024992/gene-KFK09_019994	KFK09_013260/KFK09_021315/KFK09_024992/KFK09_019994	ath:AT1G77760/ath:AT4G37560/ath:AT2G15620/ath:AT4G33580	4	3	gene-KFK09_013260/gene-KFK09_021315/gene-KFK09_024992	1	gene-KFK09_019994
ath00650	Butanoate metabolism	3/767	17/4444	0.582618	0.983957	gene-KFK09_001983/gene-KFK09_017652/gene-KFK09_008388	KFK09_001983/KFK09_017652/KFK09_008388	ath:AT3G16910/ath:AT4G16210/ath:AT3G25530	3	3	gene-KFK09_001983/gene-KFK09_017652/gene-KFK09_008388	0
ath00908	Zeatin biosynthesis	8/767	48/4444	0.603446	0.983957	gene-KFK09_025462/gene-KFK09_010703/gene-KFK09_027868/gene-KFK09_022216/gene-KFK09_025463/gene-KFK09_024659/gene-KFK09_010712/gene-KFK09_010705	KFK09_025462/KFK09_010703/KFK09_027868/KFK09_022216/KFK09_025463/KFK09_024659/KFK09_010712/KFK09_010705	ath:AT1G22360/ath:AT2G36780/ath:AT5G56970/ath:AT1G22370/ath:AT1G22360/ath:AT5G21482/ath:AT2G36760/ath:AT2G36800	8	6	gene-KFK09_025462/gene-KFK09_010703/gene-KFK09_022216/gene-KFK09_025463/gene-KFK09_010712/gene-KFK09_010705	2	gene-KFK09_027868/gene-KFK09_024659
ath00230	Purine metabolism	16/767	96/4444	0.604521	0.983957	gene-KFK09_010743/gene-KFK09_018391/gene-KFK09_004290/gene-KFK09_002034/gene-KFK09_012151/gene-KFK09_016364/gene-KFK09_008130/gene-KFK09_000574/gene-KFK09_019031/gene-KFK09_027300/gene-KFK09_000926/gene-KFK09_016462/gene-KFK09_025702/gene-KFK09_017892/gene-KFK09_007775/gene-KFK09_013512	KFK09_010743/KFK09_018391/KFK09_004290/KFK09_002034/KFK09_012151/KFK09_016364/KFK09_008130/KFK09_000574/KFK09_019031/KFK09_027300/KFK09_000926/KFK09_016462/KFK09_025702/KFK09_017892/KFK09_007775/KFK09_013512	ath:AT2G37250/ath:AT1G16350/ath:AT4G14680/ath:AT3G21110/ath:AT5G47840/ath:AT1G09830/ath:AT5G08570/ath:AT2G16570/ath:AT1G19920/ath:AT4G14680/ath:AT5G18280/ath:AT1G27450/ath:AT2G36580/ath:AT5G08570/ath:AT1G63660/ath:AT1G54130	16	11	gene-KFK09_018391/gene-KFK09_004290/gene-KFK09_016364/gene-KFK09_008130/gene-KFK09_000574/gene-KFK09_019031/gene-KFK09_027300/gene-KFK09_016462/gene-KFK09_025702/gene-KFK09_017892/gene-KFK09_013512	5	gene-KFK09_010743/gene-KFK09_002034/gene-KFK09_012151/gene-KFK09_000926/gene-KFK09_007775
ath04130	SNARE interactions in vesicular transport	5/767	30/4444	0.609807	0.983957	gene-KFK09_012325/gene-KFK09_016264/gene-KFK09_027895/gene-KFK09_024268/gene-KFK09_016217	KFK09_012325/KFK09_016264/KFK09_027895/KFK09_024268/KFK09_016217	ath:AT3G24350/ath:AT3G11820/ath:AT3G09740/ath:AT5G39510/ath:AT5G50440	5	4	gene-KFK09_012325/gene-KFK09_016264/gene-KFK09_024268/gene-KFK09_016217	1	gene-KFK09_027895
ath00945	Stilbenoid, diarylheptanoid and gingerol biosynthesis	3/767	18/4444	0.623473	0.983957	gene-KFK09_026944/gene-KFK09_005436/gene-KFK09_011376	KFK09_026944/KFK09_005436/KFK09_011376	ath:AT4G34050/ath:AT1G67980/ath:AT5G48930	3	2	gene-KFK09_005436/gene-KFK09_011376	1	gene-KFK09_026944
ath00240	Pyrimidine metabolism	9/767	55/4444	0.626088	0.983957	gene-KFK09_012085/gene-KFK09_004407/gene-KFK09_027805/gene-KFK09_026896/gene-KFK09_000926/gene-KFK09_003423/gene-KFK09_029230/gene-KFK09_008251/gene-KFK09_012330	KFK09_012085/KFK09_004407/KFK09_027805/KFK09_026896/KFK09_000926/KFK09_003423/KFK09_029230/KFK09_008251/KFK09_012330	ath:AT1G50510/ath:AT5G23070/ath:AT3G12670/ath:AT3G12670/ath:AT5G18280/ath:AT2G16370/ath:AT4G02120/ath:AT3G12670/ath:AT5G12200	9	5	gene-KFK09_004407/gene-KFK09_027805/gene-KFK09_026896/gene-KFK09_029230/gene-KFK09_008251	4	gene-KFK09_012085/gene-KFK09_000926/gene-KFK09_003423/gene-KFK09_012330
ath03030	DNA replication	8/767	49/4444	0.628104	0.983957	gene-KFK09_012076/gene-KFK09_005220/gene-KFK09_017781/gene-KFK09_005219/gene-KFK09_011528/gene-KFK09_011387/gene-KFK09_015617/gene-KFK09_013632	KFK09_012076/KFK09_005220/KFK09_017781/KFK09_005219/KFK09_011528/KFK09_011387/KFK09_015617/KFK09_013632	ath:AT1G09815/ath:AT2G16440/ath:AT2G24490/ath:AT2G16440/ath:AT2G25100/ath:AT4G18590/ath:AT2G24490/ath:AT1G50840	8	6	gene-KFK09_012076/gene-KFK09_005220/gene-KFK09_017781/gene-KFK09_005219/gene-KFK09_011387/gene-KFK09_015617	2	gene-KFK09_011528/gene-KFK09_013632
ath00280	Valine, leucine and isoleucine degradation	7/767	43/4444	0.630898	0.983957	gene-KFK09_018652/gene-KFK09_008356/gene-KFK09_017652/gene-KFK09_018030/gene-KFK09_004649/gene-KFK09_020631/gene-KFK09_005354	KFK09_018652/KFK09_008356/KFK09_017652/KFK09_018030/KFK09_004649/KFK09_020631/KFK09_005354	ath:AT2G33150/ath:AT4G29120/ath:AT4G16210/ath:AT4G36250/ath:AT5G65780/ath:AT3G45300/ath:AT1G06550	7	4	gene-KFK09_018652/gene-KFK09_008356/gene-KFK09_017652/gene-KFK09_004649	3	gene-KFK09_018030/gene-KFK09_020631/gene-KFK09_005354
ath04016	MAPK signaling pathway - plant	21/767	128/4444	0.639203	0.983957	gene-KFK09_020469/gene-KFK09_022210/gene-KFK09_017757/gene-KFK09_007696/gene-KFK09_004996/gene-KFK09_013912/gene-KFK09_026266/gene-KFK09_023261/gene-KFK09_003232/gene-KFK09_003104/gene-KFK09_022008/gene-KFK09_020561/gene-KFK09_017270/gene-KFK09_022139/gene-KFK09_019164/gene-KFK09_014222/gene-KFK09_023680/gene-KFK09_018384/gene-KFK09_014187/gene-KFK09_009646/gene-KFK09_019015	KFK09_020469/KFK09_022210/KFK09_017757/KFK09_007696/KFK09_004996/KFK09_013912/KFK09_026266/KFK09_023261/KFK09_003232/KFK09_003104/KFK09_022008/KFK09_020561/KFK09_017270/KFK09_022139/KFK09_019164/KFK09_014222/KFK09_023680/KFK09_018384/KFK09_014187/KFK09_009646/KFK09_019015	ath:AT2G38310/ath:AT4G33950/ath:AT1G63440/ath:AT5G46790/ath:AT1G01360/ath:AT5G63650/ath:AT5G53160/ath:AT1G64060/ath:AT3G43810/ath:AT3G51040/ath:AT5G21930/ath:AT2G38310/ath:AT1G12280/ath:AT4G08500/ath:AT4G01370/ath:AT1G72770/ath:AT3G23150/ath:AT1G32640/ath:AT2G26070/ath:AT5G47910/ath:AT1G32640	21	18	gene-KFK09_020469/gene-KFK09_022210/gene-KFK09_017757/gene-KFK09_007696/gene-KFK09_004996/gene-KFK09_013912/gene-KFK09_026266/gene-KFK09_003232/gene-KFK09_003104/gene-KFK09_022008/gene-KFK09_020561/gene-KFK09_017270/gene-KFK09_022139/gene-KFK09_019164/gene-KFK09_014222/gene-KFK09_018384/gene-KFK09_014187/gene-KFK09_019015	3	gene-KFK09_023261/gene-KFK09_023680/gene-KFK09_009646
ath04122	Sulfur relay system	2/767	12/4444	0.639693	0.983957	gene-KFK09_023474/gene-KFK09_015564	KFK09_023474/KFK09_015564	ath:AT4G10100/ath:AT2G43760	2	2	gene-KFK09_023474/gene-KFK09_015564	0
ath02010	ABC transporters	4/767	25/4444	0.648576	0.983957	gene-KFK09_010522/gene-KFK09_011356/gene-KFK09_011353/gene-KFK09_023405	KFK09_010522/KFK09_011356/KFK09_011353/KFK09_023405	ath:AT4G25960/ath:AT3G62150/ath:AT2G47000/ath:AT3G28345	4	3	gene-KFK09_011356/gene-KFK09_011353/gene-KFK09_023405	1	gene-KFK09_010522
ath03018	RNA degradation	19/767	117/4444	0.654716	0.983957	gene-KFK09_020489/gene-KFK09_017982/gene-KFK09_005475/gene-KFK09_017635/gene-KFK09_021647/gene-KFK09_021547/gene-KFK09_009945/gene-KFK09_000161/gene-KFK09_016328/gene-KFK09_017819/gene-KFK09_025144/gene-KFK09_000414/gene-KFK09_008146/gene-KFK09_014512/gene-KFK09_000093/gene-KFK09_012469/gene-KFK09_010555/gene-KFK09_011065/gene-KFK09_012487	KFK09_020489/KFK09_017982/KFK09_005475/KFK09_017635/KFK09_021647/KFK09_021547/KFK09_009945/KFK09_000161/KFK09_016328/KFK09_017819/KFK09_025144/KFK09_000414/KFK09_008146/KFK09_014512/KFK09_000093/KFK09_012469/KFK09_010555/KFK09_011065/KFK09_012487	ath:AT3G46210/ath:AT1G02080/ath:AT2G06990/ath:AT5G56630/ath:AT2G29560/ath:AT4G34110/ath:AT4G00660/ath:AT1G75660/ath:AT3G22270/ath:AT2G17510/ath:AT1G79090/ath:AT5G27720/ath:AT1G31500/ath:AT1G65700/ath:AT5G13570/ath:AT2G32070/ath:AT3G13470/ath:AT1G59760/ath:AT5G25080	19	8	gene-KFK09_020489/gene-KFK09_021547/gene-KFK09_016328/gene-KFK09_025144/gene-KFK09_000414/gene-KFK09_014512/gene-KFK09_012469/gene-KFK09_012487	11	gene-KFK09_017982/gene-KFK09_005475/gene-KFK09_017635/gene-KFK09_021647/gene-KFK09_009945/gene-KFK09_000161/gene-KFK09_017819/gene-KFK09_008146/gene-KFK09_000093/gene-KFK09_010555/gene-KFK09_011065
ath00020	Citrate cycle (TCA cycle)	7/767	44/4444	0.656119	0.983957	gene-KFK09_027808/gene-KFK09_028520/gene-KFK09_023554/gene-KFK09_008249/gene-KFK09_024776/gene-KFK09_000208/gene-KFK09_029221	KFK09_027808/KFK09_028520/KFK09_023554/KFK09_008249/KFK09_024776/KFK09_000208/KFK09_029221	ath:AT1G65930/ath:AT1G59900/ath:AT4G37870/ath:AT1G65930/ath:AT3G47520/ath:AT5G50850/ath:AT3G27380	7	6	gene-KFK09_028520/gene-KFK09_023554/gene-KFK09_008249/gene-KFK09_024776/gene-KFK09_000208/gene-KFK09_029221	1	gene-KFK09_027808
ath00944	Flavone and flavonol biosynthesis	3/767	19/4444	0.661502	0.983957	gene-KFK09_004551/gene-KFK09_007561/gene-KFK09_025539	KFK09_004551/KFK09_007561/KFK09_025539	ath:AT5G07990/ath:AT5G07990/ath:AT5G07990	3	3	gene-KFK09_004551/gene-KFK09_007561/gene-KFK09_025539	0
ath04120	Ubiquitin mediated proteolysis	20/767	124/4444	0.669341	0.983957	gene-KFK09_000513/gene-KFK09_020778/gene-KFK09_008379/gene-KFK09_024311/gene-KFK09_018246/gene-KFK09_023080/gene-KFK09_001501/gene-KFK09_013950/gene-KFK09_026841/gene-KFK09_018258/gene-KFK09_010815/gene-KFK09_016272/gene-KFK09_007315/gene-KFK09_012739/gene-KFK09_017039/gene-KFK09_006729/gene-KFK09_009353/gene-KFK09_007836/gene-KFK09_017193/gene-KFK09_006707	KFK09_000513/KFK09_020778/KFK09_008379/KFK09_024311/KFK09_018246/KFK09_023080/KFK09_001501/KFK09_013950/KFK09_026841/KFK09_018258/KFK09_010815/KFK09_016272/KFK09_007315/KFK09_012739/KFK09_017039/KFK09_006729/KFK09_009353/KFK09_007836/KFK09_017193/KFK09_006707	ath:AT1G21410/ath:AT1G14400/ath:AT3G07370/ath:AT1G64230/ath:AT1G75950/ath:AT2G33770/ath:AT3G17000/ath:AT3G07370/ath:AT1G53025/ath:AT1G75950/ath:AT4G05420/ath:AT5G46210/ath:AT2G30110/ath:AT5G59300/ath:AT5G59140/ath:AT2G30110/ath:AT5G65740/ath:AT1G75950/ath:AT3G53090/ath:AT4G36800	20	13	gene-KFK09_000513/gene-KFK09_020778/gene-KFK09_008379/gene-KFK09_024311/gene-KFK09_018246/gene-KFK09_001501/gene-KFK09_026841/gene-KFK09_018258/gene-KFK09_012739/gene-KFK09_017039/gene-KFK09_006729/gene-KFK09_007836/gene-KFK09_006707	7	gene-KFK09_023080/gene-KFK09_013950/gene-KFK09_010815/gene-KFK09_016272/gene-KFK09_007315/gene-KFK09_009353/gene-KFK09_017193
ath03440	Homologous recombination	9/767	57/4444	0.670484	0.983957	gene-KFK09_012076/gene-KFK09_012407/gene-KFK09_017781/gene-KFK09_022263/gene-KFK09_018376/gene-KFK09_011387/gene-KFK09_015453/gene-KFK09_015617/gene-KFK09_013632	KFK09_012076/KFK09_012407/KFK09_017781/KFK09_022263/KFK09_018376/KFK09_011387/KFK09_015453/KFK09_015617/KFK09_013632	ath:AT1G09815/ath:AT5G64520/ath:AT2G24490/ath:AT4G35740/ath:AT2G45280/ath:AT4G18590/ath:AT2G22140/ath:AT2G24490/ath:AT1G50840	9	4	gene-KFK09_012076/gene-KFK09_017781/gene-KFK09_011387/gene-KFK09_015617	5	gene-KFK09_012407/gene-KFK09_022263/gene-KFK09_018376/gene-KFK09_015453/gene-KFK09_013632
ath00970	Aminoacyl-tRNA biosynthesis	10/767	64/4444	0.687169	0.995514	gene-KFK09_008320/gene-KFK09_002323/gene-KFK09_001127/gene-KFK09_029199/gene-KFK09_012951/gene-KFK09_003441/gene-KFK09_020463/gene-KFK09_026595/gene-KFK09_023140/gene-KFK09_008650	KFK09_008320/KFK09_002323/KFK09_001127/KFK09_029199/KFK09_012951/KFK09_003441/KFK09_020463/KFK09_026595/KFK09_023140/KFK09_008650	ath:AT1G66520/ath:AT3G11710/ath:AT1G14610/ath:AT1G29880/ath:AT5G56680/ath:AT1G25350/ath:AT2G33840/ath:AT5G26830/ath:AT4G26300/ath:AT3G13490	10	0		10	gene-KFK09_008320/gene-KFK09_002323/gene-KFK09_001127/gene-KFK09_029199/gene-KFK09_012951/gene-KFK09_003441/gene-KFK09_020463/gene-KFK09_026595/gene-KFK09_023140/gene-KFK09_008650
ath01210	2-Oxocarboxylic acid metabolism	7/767	47/4444	0.725272	0.999997	gene-KFK09_027808/gene-KFK09_008249/gene-KFK09_025016/gene-KFK09_011915/gene-KFK09_009875/gene-KFK09_004649/gene-KFK09_012819	KFK09_027808/KFK09_008249/KFK09_025016/KFK09_011915/KFK09_009875/KFK09_004649/KFK09_012819	ath:AT1G65930/ath:AT1G65930/ath:AT1G44820/ath:AT4G31990/ath:AT1G80600/ath:AT5G65780/ath:AT2G22910	7	4	gene-KFK09_008249/gene-KFK09_009875/gene-KFK09_004649/gene-KFK09_012819	3	gene-KFK09_027808/gene-KFK09_025016/gene-KFK09_011915
ath04626	Plant-pathogen interaction	29/767	183/4444	0.7269	0.999997	gene-KFK09_002079/gene-KFK09_023905/gene-KFK09_023620/gene-KFK09_009606/gene-KFK09_020333/gene-KFK09_009734/gene-KFK09_012368/gene-KFK09_025936/gene-KFK09_023261/gene-KFK09_005789/gene-KFK09_009603/gene-KFK09_003232/gene-KFK09_028715/gene-KFK09_009605/gene-KFK09_029451/gene-KFK09_014931/gene-KFK09_005481/gene-KFK09_014334/gene-KFK09_022139/gene-KFK09_019164/gene-KFK09_024580/gene-KFK09_022823/gen…	KFK09_002079/KFK09_023905/KFK09_023620/KFK09_009606/KFK09_020333/KFK09_009734/KFK09_012368/KFK09_025936/KFK09_023261/KFK09_005789/KFK09_009603/KFK09_003232/KFK09_028715/KFK09_009605/KFK09_029451/KFK09_014931/KFK09_005481/KFK09_014334/KFK09_022139/KFK09_019164/KFK09_024580/KFK09_022823/KFK09_027153/KFK09_011162/KFK09_010077/KFK09_028675/KFK09_009646/KFK09_001324/KFK09_013499	ath:AT3G50770/ath:AT5G52640/ath:AT2G28630/ath:AT5G13160/ath:AT4G24190/ath:AT2G17290/ath:AT5G04170/ath:AT2G26640/ath:AT1G64060/ath:AT5G12480/ath:AT5G13160/ath:AT3G43810/ath:AT5G42380/ath:AT5G13160/ath:AT5G23580/ath:AT5G56270/ath:AT4G39090/ath:AT3G07490/ath:AT4G08500/ath:AT4G01370/ath:AT5G23580/ath:AT3G47450/ath:AT1G19440/ath:AT5G13160/ath:AT3G07040/ath:AT5G56270/ath:AT5G47910/ath:AT2G17290/ath:AT2…	29	12	gene-KFK09_002079/gene-KFK09_023905/gene-KFK09_009734/gene-KFK09_012368/gene-KFK09_005789/gene-KFK09_003232/gene-KFK09_005481/gene-KFK09_022139/gene-KFK09_019164/gene-KFK09_011162/gene-KFK09_010077/gene-KFK09_001324	17	gene-KFK09_023620/gene-KFK09_009606/gene-KFK09_020333/gene-KFK09_025936/gene-KFK09_023261/gene-KFK09_009603/gene-KFK09_028715/gene-KFK09_009605/gene-KFK09_029451/gene-KFK09_014931/gene-KFK09_014334/gene-KFK09_024580/gene-KFK09_022823/gene-KFK09_027153/gene-KFK09_028675/gene-KFK09_009646/gene-KFK09_013499
ath00073	Cutin, suberine and wax biosynthesis	3/767	21/4444	0.72899	0.999997	gene-KFK09_017848/gene-KFK09_000695/gene-KFK09_000702	KFK09_017848/KFK09_000695/KFK09_000702	ath:AT1G02205/ath:AT4G33790/ath:AT4G33790	3	1	gene-KFK09_000702	2	gene-KFK09_017848/gene-KFK09_000695
ath00052	Galactose metabolism	6/767	41/4444	0.734725	0.999997	gene-KFK09_006443/gene-KFK09_017635/gene-KFK09_021477/gene-KFK09_013722/gene-KFK09_025779/gene-KFK09_019380	KFK09_006443/KFK09_017635/KFK09_021477/KFK09_013722/KFK09_025779/KFK09_019380	ath:AT5G20250/ath:AT5G56630/ath:AT3G45940/ath:AT5G52560/ath:AT3G13790/ath:AT5G18200	6	4	gene-KFK09_006443/gene-KFK09_021477/gene-KFK09_025779/gene-KFK09_019380	2	gene-KFK09_017635/gene-KFK09_013722
ath03060	Protein export	8/767	54/4444	0.737726	0.999997	gene-KFK09_005190/gene-KFK09_007550/gene-KFK09_005641/gene-KFK09_012707/gene-KFK09_011871/gene-KFK09_025744/gene-KFK09_015472/gene-KFK09_005951	KFK09_005190/KFK09_007550/KFK09_005641/KFK09_012707/KFK09_011871/KFK09_025744/KFK09_015472/KFK09_005951	ath:AT2G01110/ath:AT5G61970/ath:AT1G52600/ath:AT5G60460/ath:AT4G24920/ath:AT5G03940/ath:AT5G05670/ath:AT2G34250	8	4	gene-KFK09_005190/gene-KFK09_012707/gene-KFK09_015472/gene-KFK09_005951	4	gene-KFK09_007550/gene-KFK09_005641/gene-KFK09_011871/gene-KFK09_025744
ath03015	mRNA surveillance pathway	18/767	119/4444	0.769039	0.999997	gene-KFK09_017605/gene-KFK09_019709/gene-KFK09_012300/gene-KFK09_023629/gene-KFK09_021547/gene-KFK09_028515/gene-KFK09_019669/gene-KFK09_014132/gene-KFK09_028727/gene-KFK09_000454/gene-KFK09_019338/gene-KFK09_011081/gene-KFK09_001084/gene-KFK09_027407/gene-KFK09_018482/gene-KFK09_015742/gene-KFK09_024085/gene-KFK09_022615	KFK09_017605/KFK09_019709/KFK09_012300/KFK09_023629/KFK09_021547/KFK09_028515/KFK09_019669/KFK09_014132/KFK09_028727/KFK09_000454/KFK09_019338/KFK09_011081/KFK09_001084/KFK09_027407/KFK09_018482/KFK09_015742/KFK09_024085/KFK09_022615	ath:AT4G15415/ath:AT3G26618/ath:AT5G55670/ath:AT4G14300/ath:AT4G34110/ath:AT4G15415/ath:AT4G04885/ath:AT1G02140/ath:AT5G19400/ath:AT5G27840/ath:AT5G60940/ath:AT4G27650/ath:AT1G16610/ath:AT3G07810/ath:AT1G02140/ath:AT4G15415/ath:AT5G51120/ath:AT5G11200	18	11	gene-KFK09_017605/gene-KFK09_019709/gene-KFK09_012300/gene-KFK09_023629/gene-KFK09_021547/gene-KFK09_028515/gene-KFK09_019669/gene-KFK09_014132/gene-KFK09_028727/gene-KFK09_015742/gene-KFK09_024085	7	gene-KFK09_000454/gene-KFK09_019338/gene-KFK09_011081/gene-KFK09_001084/gene-KFK09_027407/gene-KFK09_018482/gene-KFK09_022615
ath03430	Mismatch repair	5/767	36/4444	0.76948	0.999997	gene-KFK09_012076/gene-KFK09_017781/gene-KFK09_011387/gene-KFK09_029131/gene-KFK09_015617	KFK09_012076/KFK09_017781/KFK09_011387/KFK09_029131/KFK09_015617	ath:AT1G09815/ath:AT2G24490/ath:AT4G18590/ath:AT4G25540/ath:AT2G24490	5	5	gene-KFK09_012076/gene-KFK09_017781/gene-KFK09_011387/gene-KFK09_029131/gene-KFK09_015617	0
ath03420	Nucleotide excision repair	9/767	64/4444	0.799106	0.999997	gene-KFK09_012076/gene-KFK09_001660/gene-KFK09_017781/gene-KFK09_010815/gene-KFK09_016272/gene-KFK09_018746/gene-KFK09_011387/gene-KFK09_015617/gene-KFK09_013632	KFK09_012076/KFK09_001660/KFK09_017781/KFK09_010815/KFK09_016272/KFK09_018746/KFK09_011387/KFK09_015617/KFK09_013632	ath:AT1G09815/ath:AT5G41370/ath:AT2G24490/ath:AT4G05420/ath:AT5G46210/ath:AT1G12400/ath:AT4G18590/ath:AT2G24490/ath:AT1G50840	9	5	gene-KFK09_012076/gene-KFK09_017781/gene-KFK09_018746/gene-KFK09_011387/gene-KFK09_015617	4	gene-KFK09_001660/gene-KFK09_010815/gene-KFK09_016272/gene-KFK09_013632
ath04070	Phosphatidylinositol signaling system	7/767	52/4444	0.818002	0.999997	gene-KFK09_003054/gene-KFK09_005145/gene-KFK09_003232/gene-KFK09_013667/gene-KFK09_018538/gene-KFK09_025369/gene-KFK09_007164	KFK09_003054/KFK09_005145/KFK09_003232/KFK09_013667/KFK09_018538/KFK09_025369/KFK09_007164	ath:AT2G20900/ath:AT5G61760/ath:AT3G43810/ath:AT1G10900/ath:AT5G16760/ath:AT1G77740/ath:AT1G34260	7	4	gene-KFK09_005145/gene-KFK09_003232/gene-KFK09_018538/gene-KFK09_025369	3	gene-KFK09_003054/gene-KFK09_013667/gene-KFK09_007164
ath00340	Histidine metabolism	2/767	17/4444	0.819045	0.999997	gene-KFK09_018030/gene-KFK09_013571	KFK09_018030/KFK09_013571	ath:AT4G36250/ath:AT1G09795	2	0		2	gene-KFK09_018030/gene-KFK09_013571
ath01212	Fatty acid metabolism	10/767	72/4444	0.820109	0.999997	gene-KFK09_010440/gene-KFK09_028980/gene-KFK09_018652/gene-KFK09_003265/gene-KFK09_014368/gene-KFK09_017652/gene-KFK09_011120/gene-KFK09_015271/gene-KFK09_023107/gene-KFK09_021550	KFK09_010440/KFK09_028980/KFK09_018652/KFK09_003265/KFK09_014368/KFK09_017652/KFK09_011120/KFK09_015271/KFK09_023107/KFK09_021550	ath:AT3G55360/ath:AT3G60340/ath:AT2G33150/ath:AT5G10480/ath:AT4G23850/ath:AT4G16210/ath:AT2G43710/ath:AT3G05970/ath:AT4G29010/ath:AT5G10480	10	3	gene-KFK09_018652/gene-KFK09_017652/gene-KFK09_011120	7	gene-KFK09_010440/gene-KFK09_028980/gene-KFK09_003265/gene-KFK09_014368/gene-KFK09_015271/gene-KFK09_023107/gene-KFK09_021550
ath00906	Carotenoid biosynthesis	4/767	32/4444	0.828045	0.999997	gene-KFK09_013256/gene-KFK09_006023/gene-KFK09_001732/gene-KFK09_024991	KFK09_013256/KFK09_006023/KFK09_001732/KFK09_024991	ath:AT5G67030/ath:AT4G19170/ath:AT5G17230/ath:AT3G19270	4	3	gene-KFK09_013256/gene-KFK09_006023/gene-KFK09_001732	1	gene-KFK09_024991
ath00053	Ascorbate and aldarate metabolism	5/767	39/4444	0.828078	0.999997	gene-KFK09_003622/gene-KFK09_028253/gene-KFK09_018030/gene-KFK09_020392/gene-KFK09_013722	KFK09_003622/KFK09_028253/KFK09_018030/KFK09_020392/KFK09_013722	ath:AT5G21100/ath:AT4G09010/ath:AT4G36250/ath:AT3G52880/ath:AT5G52560	5	0		5	gene-KFK09_003622/gene-KFK09_028253/gene-KFK09_018030/gene-KFK09_020392/gene-KFK09_013722
ath00780	Biotin metabolism	2/767	18/4444	0.843492	0.999997	gene-KFK09_001507/gene-KFK09_017879	KFK09_001507/KFK09_017879	ath:AT2G43360/ath:AT5G04620	2	1	gene-KFK09_017879	1	gene-KFK09_001507
ath00220	Arginine biosynthesis	5/767	40/4444	0.844701	0.999997	gene-KFK09_025016/gene-KFK09_011915/gene-KFK09_009875/gene-KFK09_022823/gene-KFK09_012819	KFK09_025016/KFK09_011915/KFK09_009875/KFK09_022823/KFK09_012819	ath:AT1G44820/ath:AT4G31990/ath:AT1G80600/ath:AT3G47450/ath:AT2G22910	5	2	gene-KFK09_009875/gene-KFK09_012819	3	gene-KFK09_025016/gene-KFK09_011915/gene-KFK09_022823
ath00565	Ether lipid metabolism	2/767	19/4444	0.864902	0.999997	gene-KFK09_008351/gene-KFK09_011865	KFK09_008351/KFK09_011865	ath:AT3G48610/ath:AT3G15730	2	1	gene-KFK09_011865	1	gene-KFK09_008351
ath00514	Other types of O-glycan biosynthesis	1/767	11/4444	0.875894	0.999997	gene-KFK09_012942	KFK09_012942	ath:AT1G19360	1	0		1	gene-KFK09_012942
ath00564	Glycerophospholipid metabolism	11/767	84/4444	0.880911	0.999997	gene-KFK09_018853/gene-KFK09_008900/gene-KFK09_005564/gene-KFK09_008351/gene-KFK09_025913/gene-KFK09_010369/gene-KFK09_003054/gene-KFK09_003136/gene-KFK09_011865/gene-KFK09_016749/gene-KFK09_023817	KFK09_018853/KFK09_008900/KFK09_005564/KFK09_008351/KFK09_025913/KFK09_010369/KFK09_003054/KFK09_003136/KFK09_011865/KFK09_016749/KFK09_023817	ath:AT1G32200/ath:AT1G06520/ath:AT1G15080/ath:AT3G48610/ath:AT1G48600/ath:AT2G38110/ath:AT2G20900/ath:AT2G41540/ath:AT3G15730/ath:AT2G38670/ath:AT3G10370	11	5	gene-KFK09_008900/gene-KFK09_005564/gene-KFK09_003136/gene-KFK09_011865/gene-KFK09_023817	6	gene-KFK09_018853/gene-KFK09_008351/gene-KFK09_025913/gene-KFK09_010369/gene-KFK09_003054/gene-KFK09_016749
ath00620	Pyruvate metabolism	11/767	85/4444	0.889994	0.999997	gene-KFK09_001983/gene-KFK09_028520/gene-KFK09_020241/gene-KFK09_023554/gene-KFK09_008130/gene-KFK09_024776/gene-KFK09_000208/gene-KFK09_025702/gene-KFK09_018030/gene-KFK09_017892/gene-KFK09_026912	KFK09_001983/KFK09_028520/KFK09_020241/KFK09_023554/KFK09_008130/KFK09_024776/KFK09_000208/KFK09_025702/KFK09_018030/KFK09_017892/KFK09_026912	ath:AT3G16910/ath:AT1G59900/ath:AT4G00570/ath:AT4G37870/ath:AT5G08570/ath:AT3G47520/ath:AT5G50850/ath:AT2G36580/ath:AT4G36250/ath:AT5G08570/ath:AT1G67280	11	9	gene-KFK09_001983/gene-KFK09_028520/gene-KFK09_020241/gene-KFK09_023554/gene-KFK09_008130/gene-KFK09_024776/gene-KFK09_000208/gene-KFK09_025702/gene-KFK09_017892	2	gene-KFK09_018030/gene-KFK09_026912
ath00790	Folate biosynthesis	3/767	29/4444	0.899172	0.999997	gene-KFK09_003423/gene-KFK09_015564/gene-KFK09_024916	KFK09_003423/KFK09_015564/KFK09_024916	ath:AT2G16370/ath:AT2G43760/ath:AT5G64300	3	2	gene-KFK09_015564/gene-KFK09_024916	1	gene-KFK09_003423
ath00511	Other glycan degradation	2/767	21/4444	0.89987	0.999997	gene-KFK09_023497/gene-KFK09_009540	KFK09_023497/KFK09_009540	ath:AT1G33700/ath:AT3G26720	2	0		2	gene-KFK09_023497/gene-KFK09_009540
ath00513	Various types of N-glycan biosynthesis	4/767	37/4444	0.90324	0.999997	gene-KFK09_020613/gene-KFK09_015592/gene-KFK09_020303/gene-KFK09_027342	KFK09_020613/KFK09_015592/KFK09_020303/KFK09_027342	ath:AT4G21150/ath:AT1G51590/ath:AT4G38240/ath:AT4G18230	4	0		4	gene-KFK09_020613/gene-KFK09_015592/gene-KFK09_020303/gene-KFK09_027342
ath03020	RNA polymerase	4/767	39/4444	0.924048	0.999997	gene-KFK09_017356/gene-KFK09_012244/gene-KFK09_009439/gene-KFK09_001333	KFK09_017356/KFK09_012244/KFK09_009439/KFK09_001333	ath:AT3G57660/ath:AT3G16980/ath:AT3G49000/ath:AT4G21710	4	1	gene-KFK09_012244	3	gene-KFK09_017356/gene-KFK09_009439/gene-KFK09_001333
ath00591	Linoleic acid metabolism	1/767	14/4444	0.92982	0.999997	gene-KFK09_028696	KFK09_028696	ath:AT3G45140	1	0		1	gene-KFK09_028696
ath00190	Oxidative phosphorylation	15/767	118/4444	0.930873	0.999997	gene-KFK09_010546/gene-KFK09_003588/gene-KFK09_013910/gene-KFK09_020567/gene-KFK09_015613/gene-KFK09_020225/gene-KFK09_004795/gene-KFK09_027800/gene-KFK09_000366/gene-KFK09_004556/gene-KFK09_017311/gene-KFK09_007404/gene-KFK09_020080/gene-KFK09_029221/gene-KFK09_010676	KFK09_010546/KFK09_003588/KFK09_013910/KFK09_020567/KFK09_015613/KFK09_020225/KFK09_004795/KFK09_027800/KFK09_000366/KFK09_004556/KFK09_017311/KFK09_007404/KFK09_020080/KFK09_029221/KFK09_010676	ath:AT3G03070/ath:AT4G11150/ath:AT1G75630/ath:AT3G06310/ath:AT2G18960/ath:AT4G26210/ath:ArthMp044/ath:ArthMp006/ath:ArthMp015/ath:AT2G33040/ath:AT1G51650/ath:AT5G52840/ath:AT4G09650/ath:AT3G27380/ath:AT2G20360	15	10	gene-KFK09_003588/gene-KFK09_013910/gene-KFK09_015613/gene-KFK09_020225/gene-KFK09_004795/gene-KFK09_027800/gene-KFK09_017311/gene-KFK09_007404/gene-KFK09_029221/gene-KFK09_010676	5	gene-KFK09_010546/gene-KFK09_020567/gene-KFK09_000366/gene-KFK09_004556/gene-KFK09_020080
ath00195	Photosynthesis	7/767	68/4444	0.962344	0.999997	gene-KFK09_013639/gene-KFK09_026481/gene-KFK09_016054/gene-KFK09_023993/gene-KFK09_027799/gene-KFK09_000679/gene-KFK09_020080	KFK09_013639/KFK09_026481/KFK09_016054/KFK09_023993/KFK09_027799/KFK09_000679/KFK09_020080	ath:AT3G55330/ath:ArthCp002/ath:AT1G03600/ath:ArthCp002/ath:ArthCp002/ath:AT2G27510/ath:AT4G09650	7	5	gene-KFK09_026481/gene-KFK09_016054/gene-KFK09_023993/gene-KFK09_027799/gene-KFK09_000679	2	gene-KFK09_013639/gene-KFK09_020080
ath00290	Valine, leucine and isoleucine biosynthesis	1/767	18/4444	0.967204	0.999997	gene-KFK09_004649	KFK09_004649	ath:AT5G65780	1	1	gene-KFK09_004649	0
ath03050	Proteasome	5/767	54/4444	0.96837	0.999997	gene-KFK09_017067/novel.974/gene-KFK09_014511/gene-KFK09_016165/gene-KFK09_018238	KFK09_017067/-/KFK09_014511/KFK09_016165/KFK09_018238	ath:AT5G05780/ath:AT1G56450/ath:AT1G29150/ath:AT3G22630/ath:AT1G20200	5	3	gene-KFK09_014511/gene-KFK09_016165/gene-KFK09_018238	2	gene-KFK09_017067/novel.974
ath00380	Tryptophan metabolism	4/767	46/4444	0.968892	0.999997	gene-KFK09_022945/gene-KFK09_017652/gene-KFK09_018030/gene-KFK09_005821	KFK09_022945/KFK09_017652/KFK09_018030/KFK09_005821	ath:AT1G26220/ath:AT4G16210/ath:AT4G36250/ath:AT4G13260	4	1	gene-KFK09_017652	3	gene-KFK09_022945/gene-KFK09_018030/gene-KFK09_005821
ath00900	Terpenoid backbone biosynthesis	4/767	46/4444	0.968892	0.999997	gene-KFK09_009613/gene-KFK09_018846/gene-KFK09_021440/gene-KFK09_003363	KFK09_009613/KFK09_018846/KFK09_021440/KFK09_003363	ath:AT5G47770/ath:AT1G31910/ath:AT1G74470/ath:AT5G62790	4	1	gene-KFK09_003363	3	gene-KFK09_009613/gene-KFK09_018846/gene-KFK09_021440
ath00061	Fatty acid biosynthesis	3/767	44/4444	0.987998	0.999997	gene-KFK09_014368/gene-KFK09_011120/gene-KFK09_015271	KFK09_014368/KFK09_011120/KFK09_015271	ath:AT4G23850/ath:AT2G43710/ath:AT3G05970	3	1	gene-KFK09_011120	2	gene-KFK09_014368/gene-KFK09_015271
ath03410	Base excision repair	2/767	36/4444	0.99091	0.999997	gene-KFK09_012076/gene-KFK09_013632	KFK09_012076/KFK09_013632	ath:AT1G09815/ath:AT1G50840	2	1	gene-KFK09_012076	1	gene-KFK09_013632
ath00250	Alanine, aspartate and glutamate metabolism	3/767	48/4444	0.993458	0.999997	gene-KFK09_011915/gene-KFK09_000574/gene-KFK09_026003	KFK09_011915/KFK09_000574/KFK09_026003	ath:AT4G31990/ath:AT2G16570/ath:AT5G14760	3	2	gene-KFK09_000574/gene-KFK09_026003	1	gene-KFK09_011915
ath00640	Propanoate metabolism	2/767	38/4444	0.993491	0.999997	gene-KFK09_017652/gene-KFK09_005354	KFK09_017652/KFK09_005354	ath:AT4G16210/ath:AT1G06550	2	1	gene-KFK09_017652	1	gene-KFK09_005354
ath03010	Ribosome	26/767	303/4444	0.999997	0.999997	gene-KFK09_001281/gene-KFK09_027538/gene-KFK09_000726/gene-KFK09_002192/gene-KFK09_014340/gene-KFK09_029156/novel.117/gene-KFK09_025204/gene-KFK09_002983/gene-KFK09_023975/gene-KFK09_021850/gene-KFK09_001461/gene-KFK09_013759/gene-KFK09_008257/gene-KFK09_020038/gene-KFK09_008565/gene-KFK09_013624/gene-KFK09_011299/gene-KFK09_007725/gene-KFK09_000635/gene-KFK09_003312/gene-KFK09_026839/gene-KFK09_…	KFK09_001281/KFK09_027538/KFK09_000726/KFK09_002192/KFK09_014340/KFK09_029156/-/KFK09_025204/KFK09_002983/KFK09_023975/KFK09_021850/KFK09_001461/KFK09_013759/KFK09_008257/KFK09_020038/KFK09_008565/KFK09_013624/KFK09_011299/KFK09_007725/KFK09_000635/KFK09_003312/KFK09_026839/KFK09_000316/KFK09_023216/KFK09_011155/KFK09_006678	ath:AT3G55280/ath:AT5G46160/ath:AT3G02560/ath:AT1G26910/ath:AT3G49080/ath:AT3G44890/ath:AT5G27850/ath:AT3G04770/ath:AT2G33800/ath:AT1G64880/ath:AT1G07770/ath:AT5G47930/ath:AT4G39880/ath:AT5G59240/ath:AT5G65220/ath:AT3G22300/ath:AT3G23390/ath:AT3G18880/ath:AT3G45030/ath:AT5G02960/ath:AT1G07320/ath:AT3G15190/ath:AT3G01790/ath:AT3G11510/ath:AT3G62870/ath:AT5G02960	26	11	gene-KFK09_027538/gene-KFK09_002192/gene-KFK09_014340/gene-KFK09_021850/gene-KFK09_001461/gene-KFK09_008257/gene-KFK09_020038/gene-KFK09_008565/gene-KFK09_011299/gene-KFK09_000635/gene-KFK09_006678	15	gene-KFK09_001281/gene-KFK09_000726/gene-KFK09_029156/novel.117/gene-KFK09_025204/gene-KFK09_002983/gene-KFK09_023975/gene-KFK09_013759/gene-KFK09_013624/gene-KFK09_007725/gene-KFK09_003312/gene-KFK09_026839/gene-KFK09_000316/gene-KFK09_023216/gene-KFK09_011155

## Sheet: CY01Y VS ZS01Y
KEGGID	Description	GeneRatio	BgRatio	pvalue	padj	geneID	geneName	keggID	Count	Up	Up_Gene_id	Down	Down_Gene_id
ath00480	Glutathione metabolism	36/1087	87/4454	0.000317127	0.0361525	gene-KFK09_001915/gene-KFK09_027064/gene-KFK09_002711/gene-KFK09_002708/gene-KFK09_010543/gene-KFK09_018144/gene-KFK09_002709/gene-KFK09_018145/gene-KFK09_020412/gene-KFK09_016283/gene-KFK09_027808/gene-KFK09_016284/gene-KFK09_022034/gene-KFK09_011815/gene-KFK09_024094/gene-KFK09_008249/gene-KFK09_018146/gene-KFK09_004603/gene-KFK09_020077/gene-KFK09_020954/gene-KFK09_005361/gene-KFK09_000350/gen…	KFK09_001915/KFK09_027064/KFK09_002711/KFK09_002708/KFK09_010543/KFK09_018144/KFK09_002709/KFK09_018145/KFK09_020412/KFK09_016283/KFK09_027808/KFK09_016284/KFK09_022034/KFK09_011815/KFK09_024094/KFK09_008249/KFK09_018146/KFK09_004603/KFK09_020077/KFK09_020954/KFK09_005361/KFK09_000350/KFK09_019573/KFK09_021479/KFK09_017694/KFK09_027093/KFK09_009980/KFK09_011908/KFK09_024325/KFK09_002712/KFK09_001…	ath:AT1G10370/ath:AT5G40760/ath:AT1G17180/ath:AT1G17180/ath:AT3G02360/ath:AT1G59670/ath:AT1G17180/ath:AT1G10360/ath:AT1G10360/ath:AT1G17180/ath:AT1G65930/ath:AT1G17180/ath:AT1G65820/ath:AT4G31870/ath:AT1G02950/ath:AT1G65930/ath:AT1G10360/ath:AT5G13110/ath:AT4G39640/ath:AT5G27380/ath:AT1G65930/ath:AT3G63080/ath:AT5G37830/ath:AT3G55040/ath:AT4G23100/ath:AT3G27060/ath:AT1G63770/ath:AT2G24200/ath:AT5…	36	22	gene-KFK09_001915/gene-KFK09_002711/gene-KFK09_002708/gene-KFK09_010543/gene-KFK09_018144/gene-KFK09_002709/gene-KFK09_018145/gene-KFK09_020412/gene-KFK09_016283/gene-KFK09_016284/gene-KFK09_022034/gene-KFK09_008249/gene-KFK09_018146/gene-KFK09_020077/gene-KFK09_021479/gene-KFK09_027093/gene-KFK09_002712/gene-KFK09_001914/gene-KFK09_011172/gene-KFK09_018149/gene-KFK09_001020/gene-KFK09_018151	14	gene-KFK09_027064/gene-KFK09_027808/gene-KFK09_011815/gene-KFK09_024094/gene-KFK09_004603/gene-KFK09_020954/gene-KFK09_005361/gene-KFK09_000350/gene-KFK09_019573/gene-KFK09_017694/gene-KFK09_009980/gene-KFK09_011908/gene-KFK09_024325/gene-KFK09_026018
ath00270	Cysteine and methionine metabolism	36/1087	97/4454	0.00326355	0.176173	gene-KFK09_029469/gene-KFK09_022617/gene-KFK09_028906/gene-KFK09_024536/gene-KFK09_009979/gene-KFK09_015654/gene-KFK09_009348/gene-KFK09_024538/gene-KFK09_005377/gene-KFK09_026731/gene-KFK09_027252/gene-KFK09_015411/gene-KFK09_003970/gene-KFK09_019813/gene-KFK09_012934/gene-KFK09_027795/gene-KFK09_020954/gene-KFK09_014278/gene-KFK09_016162/gene-KFK09_000151/gene-KFK09_026807/gene-KFK09_011915/gen…	KFK09_029469/KFK09_022617/KFK09_028906/KFK09_024536/KFK09_009979/KFK09_015654/KFK09_009348/KFK09_024538/KFK09_005377/KFK09_026731/KFK09_027252/KFK09_015411/KFK09_003970/KFK09_019813/KFK09_012934/KFK09_027795/KFK09_020954/KFK09_014278/KFK09_016162/KFK09_000151/KFK09_026807/KFK09_011915/KFK09_026057/KFK09_002616/KFK09_017694/KFK09_019811/KFK09_025141/KFK09_020874/KFK09_020781/KFK09_024325/KFK09_027…	ath:AT1G64660/ath:AT4G01850/ath:AT1G64660/ath:AT1G77330/ath:AT3G61440/ath:AT3G02470/ath:AT5G09660/ath:AT1G77330/ath:AT4G13940/ath:AT4G34200/ath:AT3G01120/ath:AT4G01850/ath:AT5G53850/ath:AT4G35630/ath:AT5G27650/ath:AT1G53240/ath:AT5G27380/ath:AT5G56760/ath:AT3G63250/ath:AT4G17260/ath:AT1G49820/ath:AT4G31990/ath:AT1G80360/ath:AT5G17920/ath:AT4G23100/ath:AT4G35630/ath:AT1G79230/ath:AT2G22780/ath:AT5…	36	23	gene-KFK09_029469/gene-KFK09_022617/gene-KFK09_028906/gene-KFK09_024536/gene-KFK09_009979/gene-KFK09_015654/gene-KFK09_024538/gene-KFK09_005377/gene-KFK09_026731/gene-KFK09_027252/gene-KFK09_015411/gene-KFK09_019813/gene-KFK09_012934/gene-KFK09_027795/gene-KFK09_014278/gene-KFK09_000151/gene-KFK09_026057/gene-KFK09_002616/gene-KFK09_019811/gene-KFK09_020781/gene-KFK09_007912/gene-KFK09_024776/gen…	13	gene-KFK09_009348/gene-KFK09_003970/gene-KFK09_020954/gene-KFK09_016162/gene-KFK09_026807/gene-KFK09_011915/gene-KFK09_017694/gene-KFK09_025141/gene-KFK09_020874/gene-KFK09_024325/gene-KFK09_027306/gene-KFK09_017314/gene-KFK09_007255
ath00020	Citrate cycle (TCA cycle)	19/1087	44/4454	0.00463615	0.176173	gene-KFK09_016744/gene-KFK09_027808/gene-KFK09_009348/gene-KFK09_019145/gene-KFK09_028520/gene-KFK09_008249/gene-KFK09_017955/gene-KFK09_027795/gene-KFK09_029221/gene-KFK09_005361/gene-KFK09_020874/gene-KFK09_020788/gene-KFK09_010926/gene-KFK09_024776/gene-KFK09_000208/gene-KFK09_009054/gene-KFK09_008629/gene-KFK09_028046/gene-KFK09_001452	KFK09_016744/KFK09_027808/KFK09_009348/KFK09_019145/KFK09_028520/KFK09_008249/KFK09_017955/KFK09_027795/KFK09_029221/KFK09_005361/KFK09_020874/KFK09_020788/KFK09_010926/KFK09_024776/KFK09_000208/KFK09_009054/KFK09_008629/KFK09_028046/KFK09_001452	ath:AT3G52200/ath:AT1G65930/ath:AT5G09660/ath:AT2G05710/ath:AT1G59900/ath:AT1G65930/ath:AT2G20420/ath:AT1G53240/ath:AT3G27380/ath:AT1G65930/ath:AT2G22780/ath:AT2G34590/ath:AT2G47510/ath:AT3G47520/ath:AT5G50850/ath:AT5G23250/ath:AT1G01090/ath:AT2G05710/ath:AT5G49460	19	11	gene-KFK09_019145/gene-KFK09_028520/gene-KFK09_008249/gene-KFK09_027795/gene-KFK09_029221/gene-KFK09_020788/gene-KFK09_024776/gene-KFK09_000208/gene-KFK09_009054/gene-KFK09_008629/gene-KFK09_001452	8	gene-KFK09_016744/gene-KFK09_027808/gene-KFK09_009348/gene-KFK09_017955/gene-KFK09_005361/gene-KFK09_020874/gene-KFK09_010926/gene-KFK09_028046
ath00195	Photosynthesis	25/1087	66/4454	0.00981503	0.279728	gene-KFK09_002011/gene-KFK09_023993/gene-KFK09_027799/gene-KFK09_024105/gene-KFK09_020080/gene-KFK09_026481/gene-KFK09_001986/gene-KFK09_001841/gene-KFK09_013639/gene-KFK09_004797/gene-KFK09_001861/gene-KFK09_002242/gene-KFK09_015078/gene-KFK09_009919/gene-KFK09_001840/gene-KFK09_002897/gene-KFK09_001853/gene-KFK09_013519/gene-KFK09_001864/gene-KFK09_022442/gene-KFK09_012233/gene-KFK09_001860/gen…	KFK09_002011/KFK09_023993/KFK09_027799/KFK09_024105/KFK09_020080/KFK09_026481/KFK09_001986/KFK09_001841/KFK09_013639/KFK09_004797/KFK09_001861/KFK09_002242/KFK09_015078/KFK09_009919/KFK09_001840/KFK09_002897/KFK09_001853/KFK09_013519/KFK09_001864/KFK09_022442/KFK09_012233/KFK09_001860/KFK09_001988/KFK09_016322/KFK09_020768	ath:AT4G09650/ath:ArthCp002/ath:ArthCp002/ath:AT1G20340/ath:AT4G09650/ath:ArthCp002/ath:AT1G60950/ath:ArthCp018/ath:AT3G55330/ath:ArthCp039/ath:ArthCp021/ath:AT4G04640/ath:ArthCp009/ath:AT5G66190/ath:ArthCp017/ath:AT4G03280/ath:ArthCp007/ath:AT1G79040/ath:ArthCp018/ath:AT5G64040/ath:AT1G32550/ath:ArthCp022/ath:AT1G60950/ath:AT1G06680/ath:AT4G14890	25	11	gene-KFK09_023993/gene-KFK09_027799/gene-KFK09_026481/gene-KFK09_001841/gene-KFK09_004797/gene-KFK09_001861/gene-KFK09_015078/gene-KFK09_001840/gene-KFK09_001853/gene-KFK09_001864/gene-KFK09_001860	14	gene-KFK09_002011/gene-KFK09_024105/gene-KFK09_020080/gene-KFK09_001986/gene-KFK09_013639/gene-KFK09_002242/gene-KFK09_009919/gene-KFK09_002897/gene-KFK09_013519/gene-KFK09_022442/gene-KFK09_012233/gene-KFK09_001988/gene-KFK09_016322/gene-KFK09_020768
ath00630	Glyoxylate and dicarboxylate metabolism	25/1087	68/4454	0.0148524	0.338634	gene-KFK09_010597/gene-KFK09_022409/gene-KFK09_007839/gene-KFK09_003368/gene-KFK09_019189/gene-KFK09_012136/gene-KFK09_001983/gene-KFK09_009348/gene-KFK09_022410/gene-KFK09_019145/gene-KFK09_005135/gene-KFK09_025672/gene-KFK09_012886/gene-KFK09_027795/gene-KFK09_020874/gene-KFK09_027926/gene-KFK09_005378/gene-KFK09_024776/gene-KFK09_024003/gene-KFK09_020742/gene-KFK09_018810/gene-KFK09_003379/gen…	KFK09_010597/KFK09_022409/KFK09_007839/KFK09_003368/KFK09_019189/KFK09_012136/KFK09_001983/KFK09_009348/KFK09_022410/KFK09_019145/KFK09_005135/KFK09_025672/KFK09_012886/KFK09_027795/KFK09_020874/KFK09_027926/KFK09_005378/KFK09_024776/KFK09_024003/KFK09_020742/KFK09_018810/KFK09_003379/KFK09_025693/KFK09_028046/KFK09_003958	ath:AT3G48990/ath:AT1G36370/ath:AT1G68010/ath:AT5G14780/ath:AT4G17360/ath:AT5G36700/ath:AT3G16910/ath:AT5G09660/ath:AT1G36370/ath:AT2G05710/ath:AT1G32470/ath:AT1G32470/ath:AT4G37930/ath:AT1G53240/ath:AT2G22780/ath:AT1G79870/ath:AT4G13930/ath:AT3G47520/ath:AT1G12550/ath:AT2G13360/ath:AT4G35090/ath:AT5G47720/ath:AT5G36880/ath:AT2G05710/ath:AT5G03860	25	9	gene-KFK09_010597/gene-KFK09_022409/gene-KFK09_003368/gene-KFK09_001983/gene-KFK09_022410/gene-KFK09_019145/gene-KFK09_027795/gene-KFK09_005378/gene-KFK09_024776	16	gene-KFK09_007839/gene-KFK09_019189/gene-KFK09_012136/gene-KFK09_009348/gene-KFK09_005135/gene-KFK09_025672/gene-KFK09_012886/gene-KFK09_020874/gene-KFK09_027926/gene-KFK09_024003/gene-KFK09_020742/gene-KFK09_018810/gene-KFK09_003379/gene-KFK09_025693/gene-KFK09_028046/gene-KFK09_003958
ath01200	Carbon metabolism	72/1087	241/4454	0.0270242	0.471099	gene-KFK09_010548/gene-KFK09_027064/gene-KFK09_022409/gene-KFK09_007839/gene-KFK09_010543/gene-KFK09_003368/gene-KFK09_017892/gene-KFK09_017491/gene-KFK09_017635/gene-KFK09_011216/gene-KFK09_012136/gene-KFK09_016744/gene-KFK09_016075/gene-KFK09_001983/gene-KFK09_022389/gene-KFK09_027808/gene-KFK09_009979/gene-KFK09_025702/gene-KFK09_009348/gene-KFK09_012801/gene-KFK09_026731/gene-KFK09_008130/gen…	KFK09_010548/KFK09_027064/KFK09_022409/KFK09_007839/KFK09_010543/KFK09_003368/KFK09_017892/KFK09_017491/KFK09_017635/KFK09_011216/KFK09_012136/KFK09_016744/KFK09_016075/KFK09_001983/KFK09_022389/KFK09_027808/KFK09_009979/KFK09_025702/KFK09_009348/KFK09_012801/KFK09_026731/KFK09_008130/KFK09_022410/KFK09_019145/KFK09_020833/KFK09_021897/KFK09_005135/KFK09_028520/KFK09_008249/KFK09_025672/KFK09_012…	ath:AT1G32060/ath:AT5G40760/ath:AT1G36370/ath:AT1G68010/ath:AT3G02360/ath:AT5G14780/ath:AT5G08570/ath:AT1G71100/ath:AT5G56630/ath:AT2G36460/ath:AT5G36700/ath:AT3G52200/ath:AT1G18640/ath:AT3G16910/ath:AT4G38970/ath:AT1G65930/ath:AT3G61440/ath:AT2G36580/ath:AT5G09660/ath:AT3G54050/ath:AT4G34200/ath:AT5G08570/ath:AT1G36370/ath:AT2G05710/ath:AT5G44520/ath:AT1G79530/ath:AT1G32470/ath:AT1G59900/ath:AT1…	72	34	gene-KFK09_022409/gene-KFK09_010543/gene-KFK09_003368/gene-KFK09_017892/gene-KFK09_017491/gene-KFK09_011216/gene-KFK09_016075/gene-KFK09_001983/gene-KFK09_009979/gene-KFK09_025702/gene-KFK09_026731/gene-KFK09_008130/gene-KFK09_022410/gene-KFK09_019145/gene-KFK09_021897/gene-KFK09_028520/gene-KFK09_008249/gene-KFK09_018436/gene-KFK09_019813/gene-KFK09_027795/gene-KFK09_014278/gene-KFK09_029221/gen…	38	gene-KFK09_010548/gene-KFK09_027064/gene-KFK09_007839/gene-KFK09_017635/gene-KFK09_012136/gene-KFK09_016744/gene-KFK09_022389/gene-KFK09_027808/gene-KFK09_009348/gene-KFK09_012801/gene-KFK09_020833/gene-KFK09_005135/gene-KFK09_025672/gene-KFK09_012886/gene-KFK09_004603/gene-KFK09_017955/gene-KFK09_017817/gene-KFK09_010424/gene-KFK09_007720/gene-KFK09_005361/gene-KFK09_020874/gene-KFK09_007675/gen…
ath04075	Plant hormone signal transduction	64/1087	212/4454	0.0289271	0.471099	gene-KFK09_004249/gene-KFK09_007696/gene-KFK09_011146/gene-KFK09_028142/gene-KFK09_022144/gene-KFK09_021788/gene-KFK09_007711/gene-KFK09_021993/gene-KFK09_013912/gene-KFK09_004149/gene-KFK09_005013/gene-KFK09_025220/gene-KFK09_022210/gene-KFK09_027644/gene-KFK09_024742/gene-KFK09_001618/gene-KFK09_019015/gene-KFK09_029447/gene-KFK09_012342/gene-KFK09_009269/gene-KFK09_020849/gene-KFK09_020469/gen…	KFK09_004249/KFK09_007696/KFK09_011146/KFK09_028142/KFK09_022144/KFK09_021788/KFK09_007711/KFK09_021993/KFK09_013912/KFK09_004149/KFK09_005013/KFK09_025220/KFK09_022210/KFK09_027644/KFK09_024742/KFK09_001618/KFK09_019015/KFK09_029447/KFK09_012342/KFK09_009269/KFK09_020849/KFK09_020469/KFK09_020561/KFK09_017058/KFK09_013245/KFK09_019490/KFK09_000609/KFK09_021608/KFK09_003514/KFK09_024979/KFK09_026…	ath:AT3G17860/ath:AT5G46790/ath:AT1G27320/ath:AT2G46690/ath:AT2G28085/ath:AT1G45249/ath:AT1G32640/ath:AT1G74950/ath:AT5G63650/ath:AT2G01830/ath:AT3G61900/ath:AT1G74950/ath:AT4G33950/ath:AT5G25350/ath:AT5G20900/ath:AT5G46570/ath:AT1G32640/ath:AT1G14920/ath:AT5G06950/ath:AT4G37390/ath:AT5G45110/ath:AT2G38310/ath:AT2G38310/ath:AT2G39940/ath:AT5G42750/ath:AT5G65210/ath:AT1G03970/ath:AT3G11410/ath:AT1…	64	44	gene-KFK09_004249/gene-KFK09_007696/gene-KFK09_028142/gene-KFK09_021788/gene-KFK09_007711/gene-KFK09_021993/gene-KFK09_013912/gene-KFK09_005013/gene-KFK09_025220/gene-KFK09_022210/gene-KFK09_024742/gene-KFK09_019015/gene-KFK09_029447/gene-KFK09_012342/gene-KFK09_009269/gene-KFK09_020849/gene-KFK09_020469/gene-KFK09_020561/gene-KFK09_017058/gene-KFK09_003514/gene-KFK09_024979/gene-KFK09_026266/gen…	20	gene-KFK09_011146/gene-KFK09_022144/gene-KFK09_004149/gene-KFK09_027644/gene-KFK09_001618/gene-KFK09_013245/gene-KFK09_019490/gene-KFK09_000609/gene-KFK09_021608/gene-KFK09_028824/gene-KFK09_026321/gene-KFK09_024837/gene-KFK09_019049/gene-KFK09_010873/gene-KFK09_011041/gene-KFK09_011364/gene-KFK09_016310/gene-KFK09_024475/gene-KFK09_021839/gene-KFK09_022142
ath04141	Protein processing in endoplasmic reticulum	62/1087	207/4454	0.0364375	0.519234	gene-KFK09_012262/gene-KFK09_010446/gene-KFK09_016261/gene-KFK09_010403/gene-KFK09_024311/gene-KFK09_020333/gene-KFK09_012617/gene-KFK09_017203/gene-KFK09_019621/gene-KFK09_005021/gene-KFK09_013983/gene-KFK09_012089/gene-KFK09_005373/gene-KFK09_002298/gene-KFK09_006970/gene-KFK09_025565/gene-KFK09_014476/gene-KFK09_006519/gene-KFK09_023548/gene-KFK09_009850/gene-KFK09_023563/gene-KFK09_010337/gen…	KFK09_012262/KFK09_010446/KFK09_016261/KFK09_010403/KFK09_024311/KFK09_020333/KFK09_012617/KFK09_017203/KFK09_019621/KFK09_005021/KFK09_013983/KFK09_012089/KFK09_005373/KFK09_002298/KFK09_006970/KFK09_025565/KFK09_014476/KFK09_006519/KFK09_023548/KFK09_009850/KFK09_023563/KFK09_010337/KFK09_022114/KFK09_023814/KFK09_021803/KFK09_017162/KFK09_029207/KFK09_005022/KFK09_007590/KFK09_024390/KFK09_009…	ath:AT3G62600/ath:AT3G12580/ath:AT5G22060/ath:AT3G09350/ath:AT1G64230/ath:AT4G24190/ath:AT1G56340/ath:AT3G57340/ath:AT5G22060/ath:AT5G12020/ath:AT1G35620/ath:AT5G61790/ath:AT4G14160/ath:AT5G49570/ath:AT5G56030/ath:AT1G08450/ath:AT1G19310/ath:AT3G46230/ath:AT4G02080/ath:AT3G53230/ath:AT5G60640/ath:AT1G71220/ath:AT4G04860/ath:AT3G53230/ath:AT4G25200/ath:AT5G35080/ath:AT5G61790/ath:AT5G12030/ath:AT5…	62	34	gene-KFK09_010446/gene-KFK09_016261/gene-KFK09_010403/gene-KFK09_024311/gene-KFK09_017203/gene-KFK09_019621/gene-KFK09_005021/gene-KFK09_005373/gene-KFK09_006970/gene-KFK09_014476/gene-KFK09_006519/gene-KFK09_023548/gene-KFK09_009850/gene-KFK09_022114/gene-KFK09_023814/gene-KFK09_021803/gene-KFK09_005022/gene-KFK09_007590/gene-KFK09_024390/gene-KFK09_008966/gene-KFK09_016421/gene-KFK09_005951/gen…	28	gene-KFK09_012262/gene-KFK09_020333/gene-KFK09_012617/gene-KFK09_013983/gene-KFK09_012089/gene-KFK09_002298/gene-KFK09_025565/gene-KFK09_023563/gene-KFK09_010337/gene-KFK09_017162/gene-KFK09_029207/gene-KFK09_009284/gene-KFK09_012813/gene-KFK09_024971/gene-KFK09_011871/gene-KFK09_015592/gene-KFK09_009695/gene-KFK09_015260/gene-KFK09_003192/gene-KFK09_020613/gene-KFK09_005793/gene-KFK09_012463/gen…
ath00620	Pyruvate metabolism	28/1087	85/4454	0.0456764	0.578567	gene-KFK09_026912/gene-KFK09_017892/gene-KFK09_016744/gene-KFK09_001983/gene-KFK09_025702/gene-KFK09_009348/gene-KFK09_008130/gene-KFK09_028520/gene-KFK09_018697/gene-KFK09_027795/gene-KFK09_000151/gene-KFK09_022418/gene-KFK09_020874/gene-KFK09_020788/gene-KFK09_010926/gene-KFK09_022265/gene-KFK09_024776/gene-KFK09_004958/gene-KFK09_018617/gene-KFK09_000208/gene-KFK09_029291/gene-KFK09_008629/gen…	KFK09_026912/KFK09_017892/KFK09_016744/KFK09_001983/KFK09_025702/KFK09_009348/KFK09_008130/KFK09_028520/KFK09_018697/KFK09_027795/KFK09_000151/KFK09_022418/KFK09_020874/KFK09_020788/KFK09_010926/KFK09_022265/KFK09_024776/KFK09_004958/KFK09_018617/KFK09_000208/KFK09_029291/KFK09_008629/KFK09_003379/KFK09_019354/KFK09_025693/KFK09_028831/KFK09_003958/KFK09_008221	ath:AT1G67280/ath:AT5G08570/ath:AT3G52200/ath:AT3G16910/ath:AT2G36580/ath:AT5G09660/ath:AT5G08570/ath:AT1G59900/ath:AT3G02720/ath:AT1G53240/ath:AT4G17260/ath:AT1G44170/ath:AT2G22780/ath:AT2G34590/ath:AT2G47510/ath:AT1G54100/ath:AT3G47520/ath:AT1G53310/ath:AT5G58330/ath:AT5G50850/ath:AT4G15530/ath:AT1G01090/ath:AT5G47720/ath:AT3G22960/ath:AT5G36880/ath:AT1G32440/ath:AT5G03860/ath:AT5G03370	28	14	gene-KFK09_017892/gene-KFK09_001983/gene-KFK09_025702/gene-KFK09_008130/gene-KFK09_028520/gene-KFK09_027795/gene-KFK09_000151/gene-KFK09_022418/gene-KFK09_020788/gene-KFK09_024776/gene-KFK09_004958/gene-KFK09_000208/gene-KFK09_008629/gene-KFK09_019354	14	gene-KFK09_026912/gene-KFK09_016744/gene-KFK09_009348/gene-KFK09_018697/gene-KFK09_020874/gene-KFK09_010926/gene-KFK09_022265/gene-KFK09_018617/gene-KFK09_029291/gene-KFK09_003379/gene-KFK09_025693/gene-KFK09_028831/gene-KFK09_003958/gene-KFK09_008221
ath04016	MAPK signaling pathway - plant	39/1087	126/4454	0.0540941	0.616673	gene-KFK09_007696/gene-KFK09_003717/gene-KFK09_007711/gene-KFK09_013912/gene-KFK09_019164/gene-KFK09_022210/gene-KFK09_027644/gene-KFK09_019015/gene-KFK09_026117/gene-KFK09_013272/gene-KFK09_009799/gene-KFK09_026194/gene-KFK09_020469/gene-KFK09_020561/gene-KFK09_022606/gene-KFK09_022008/gene-KFK09_013271/gene-KFK09_017270/gene-KFK09_021608/gene-KFK09_026266/gene-KFK09_026321/gene-KFK09_009802/gen…	KFK09_007696/KFK09_003717/KFK09_007711/KFK09_013912/KFK09_019164/KFK09_022210/KFK09_027644/KFK09_019015/KFK09_026117/KFK09_013272/KFK09_009799/KFK09_026194/KFK09_020469/KFK09_020561/KFK09_022606/KFK09_022008/KFK09_013271/KFK09_017270/KFK09_021608/KFK09_026266/KFK09_026321/KFK09_009802/KFK09_018398/KFK09_000980/KFK09_017757/KFK09_003232/KFK09_010873/KFK09_019871/KFK09_014222/KFK09_027298/KFK09_007…	ath:AT5G46790/ath:AT4G01250/ath:AT1G32640/ath:AT5G63650/ath:AT4G01370/ath:AT4G33950/ath:AT5G25350/ath:AT1G32640/ath:AT4G01250/ath:AT1G73500/ath:AT1G63440/ath:AT4G29810/ath:AT2G38310/ath:AT2G38310/ath:AT3G25250/ath:AT5G21930/ath:AT1G73500/ath:AT1G12280/ath:AT3G11410/ath:AT5G53160/ath:AT2G43790/ath:AT1G63440/ath:AT5G46790/ath:AT3G43810/ath:AT1G63440/ath:AT3G43810/ath:AT1G32640/ath:AT5G44790/ath:AT1…	39	31	gene-KFK09_007696/gene-KFK09_003717/gene-KFK09_007711/gene-KFK09_013912/gene-KFK09_019164/gene-KFK09_022210/gene-KFK09_019015/gene-KFK09_026117/gene-KFK09_013272/gene-KFK09_026194/gene-KFK09_020469/gene-KFK09_020561/gene-KFK09_022606/gene-KFK09_022008/gene-KFK09_013271/gene-KFK09_017270/gene-KFK09_026266/gene-KFK09_018398/gene-KFK09_000980/gene-KFK09_017757/gene-KFK09_003232/gene-KFK09_019871/gen…	8	gene-KFK09_027644/gene-KFK09_009799/gene-KFK09_021608/gene-KFK09_026321/gene-KFK09_009802/gene-KFK09_010873/gene-KFK09_018810/gene-KFK09_009798
ath00520	Amino sugar and nucleotide sugar metabolism	36/1087	117/4454	0.0673941	0.620639	gene-KFK09_004098/gene-KFK09_014575/gene-KFK09_024303/gene-KFK09_025564/gene-KFK09_020965/gene-KFK09_024302/gene-KFK09_021768/gene-KFK09_004579/gene-KFK09_014578/gene-KFK09_014572/gene-KFK09_024304/gene-KFK09_002154/gene-KFK09_016926/gene-KFK09_028652/gene-KFK09_013407/gene-KFK09_005695/gene-KFK09_001521/gene-KFK09_001021/gene-KFK09_005386/gene-KFK09_002153/gene-KFK09_015209/gene-KFK09_008265/gen…	KFK09_004098/KFK09_014575/KFK09_024303/KFK09_025564/KFK09_020965/KFK09_024302/KFK09_021768/KFK09_004579/KFK09_014578/KFK09_014572/KFK09_024304/KFK09_002154/KFK09_016926/KFK09_028652/KFK09_013407/KFK09_005695/KFK09_001521/KFK09_001021/KFK09_005386/KFK09_002153/KFK09_015209/KFK09_008265/KFK09_009056/KFK09_003199/KFK09_011840/KFK09_002843/KFK09_007719/KFK09_000961/KFK09_009271/KFK09_000006/KFK09_005…	ath:AT4G39210/ath:AT3G54420/ath:AT5G24090/ath:AT2G31390/ath:AT5G15490/ath:AT5G24090/ath:AT5G64570/ath:AT3G02230/ath:AT3G54420/ath:AT3G54420/ath:AT5G24090/ath:AT3G62830/ath:AT3G53520/ath:AT5G48300/ath:AT4G20460/ath:AT1G06780/ath:AT2G31390/ath:AT5G59290/ath:AT3G25140/ath:AT2G47650/ath:AT1G02730/ath:AT3G23820/ath:AT1G05590/ath:AT5G17770/ath:AT4G30440/ath:AT5G15490/ath:AT4G00110/ath:AT4G33030/ath:AT1…	36	28	gene-KFK09_014575/gene-KFK09_024303/gene-KFK09_025564/gene-KFK09_020965/gene-KFK09_024302/gene-KFK09_021768/gene-KFK09_004579/gene-KFK09_014578/gene-KFK09_014572/gene-KFK09_024304/gene-KFK09_002154/gene-KFK09_016926/gene-KFK09_013407/gene-KFK09_001521/gene-KFK09_005386/gene-KFK09_002153/gene-KFK09_015209/gene-KFK09_008265/gene-KFK09_003199/gene-KFK09_011840/gene-KFK09_002843/gene-KFK09_007719/gen…	8	gene-KFK09_004098/gene-KFK09_028652/gene-KFK09_005695/gene-KFK09_001021/gene-KFK09_009056/gene-KFK09_000961/gene-KFK09_000006/gene-KFK09_023972
ath00944	Flavone and flavonol biosynthesis	8/1087	19/4454	0.0681275	0.620639	gene-KFK09_004551/gene-KFK09_017228/gene-KFK09_017227/gene-KFK09_007561/gene-KFK09_029330/gene-KFK09_025539/gene-KFK09_007560/gene-KFK09_027668	KFK09_004551/KFK09_017228/KFK09_017227/KFK09_007561/KFK09_029330/KFK09_025539/KFK09_007560/KFK09_027668	ath:AT5G07990/ath:AT2G36790/ath:AT2G36790/ath:AT5G07990/ath:AT5G07990/ath:AT5G07990/ath:AT5G07990/ath:AT2G36790	8	8	gene-KFK09_004551/gene-KFK09_017228/gene-KFK09_017227/gene-KFK09_007561/gene-KFK09_029330/gene-KFK09_025539/gene-KFK09_007560/gene-KFK09_027668	0
ath00905	Brassinosteroid biosynthesis	7/1087	16/4454	0.0707747	0.620639	gene-KFK09_017081/gene-KFK09_006474/gene-KFK09_025942/gene-KFK09_017222/gene-KFK09_005947/gene-KFK09_005034/gene-KFK09_008549	KFK09_017081/KFK09_006474/KFK09_025942/KFK09_017222/KFK09_005947/KFK09_005034/KFK09_008549	ath:AT5G05690/ath:AT5G05690/ath:AT2G26710/ath:AT2G26710/ath:AT2G26710/ath:AT3G13730/ath:AT2G26710	7	5	gene-KFK09_017081/gene-KFK09_025942/gene-KFK09_017222/gene-KFK09_005034/gene-KFK09_008549	2	gene-KFK09_006474/gene-KFK09_005947
ath00450	Selenocompound metabolism	8/1087	20/4454	0.0901514	0.664568	gene-KFK09_029469/gene-KFK09_019031/gene-KFK09_028906/gene-KFK09_004290/gene-KFK09_027252/gene-KFK09_002616/gene-KFK09_020781/gene-KFK09_005699	KFK09_029469/KFK09_019031/KFK09_028906/KFK09_004290/KFK09_027252/KFK09_002616/KFK09_020781/KFK09_005699	ath:AT1G64660/ath:AT1G19920/ath:AT1G64660/ath:AT4G14680/ath:AT3G01120/ath:AT5G17920/ath:AT5G17920/ath:AT4G13780	8	7	gene-KFK09_029469/gene-KFK09_019031/gene-KFK09_028906/gene-KFK09_004290/gene-KFK09_027252/gene-KFK09_002616/gene-KFK09_020781	1	gene-KFK09_005699
ath00750	Vitamin B6 metabolism	6/1087	14/4454	0.101138	0.664568	gene-KFK09_017087/gene-KFK09_010819/gene-KFK09_019813/gene-KFK09_019811/gene-KFK09_009857/gene-KFK09_018057	KFK09_017087/KFK09_010819/KFK09_019813/KFK09_019811/KFK09_009857/KFK09_018057	ath:AT5G01410/ath:AT5G60540/ath:AT4G35630/ath:AT4G35630/ath:AT5G53580/ath:AT2G46580	6	4	gene-KFK09_017087/gene-KFK09_010819/gene-KFK09_019813/gene-KFK09_019811	2	gene-KFK09_009857/gene-KFK09_018057
ath00592	alpha-Linolenic acid metabolism	17/1087	53/4454	0.126973	0.664568	gene-KFK09_014742/gene-KFK09_014743/gene-KFK09_024387/gene-KFK09_023035/gene-KFK09_011763/gene-KFK09_025669/gene-KFK09_025229/gene-KFK09_018652/gene-KFK09_024505/gene-KFK09_014952/gene-KFK09_013649/gene-KFK09_023047/gene-KFK09_023237/gene-KFK09_025667/gene-KFK09_028696/gene-KFK09_010948/gene-KFK09_029259	KFK09_014742/KFK09_014743/KFK09_024387/KFK09_023035/KFK09_011763/KFK09_025669/KFK09_025229/KFK09_018652/KFK09_024505/KFK09_014952/KFK09_013649/KFK09_023047/KFK09_023237/KFK09_025667/KFK09_028696/KFK09_010948/KFK09_029259	ath:AT5G42650/ath:AT5G42650/ath:AT1G76690/ath:AT4G15440/ath:AT3G25780/ath:AT1G76690/ath:AT1G17420/ath:AT2G33150/ath:AT1G77120/ath:AT1G19640/ath:AT2G06925/ath:AT1G06290/ath:AT5G42650/ath:AT1G76690/ath:AT3G45140/ath:AT3G06860/ath:AT4G13010	17	12	gene-KFK09_014742/gene-KFK09_014743/gene-KFK09_024387/gene-KFK09_023035/gene-KFK09_011763/gene-KFK09_025669/gene-KFK09_025229/gene-KFK09_018652/gene-KFK09_024505/gene-KFK09_013649/gene-KFK09_023237/gene-KFK09_025667	5	gene-KFK09_014952/gene-KFK09_023047/gene-KFK09_028696/gene-KFK09_010948/gene-KFK09_029259
ath00941	Flavonoid biosynthesis	15/1087	46/4454	0.130498	0.664568	gene-KFK09_027149/gene-KFK09_004551/gene-KFK09_027147/gene-KFK09_005436/gene-KFK09_027150/gene-KFK09_026944/gene-KFK09_007561/gene-KFK09_029330/gene-KFK09_025539/gene-KFK09_000997/gene-KFK09_015547/gene-KFK09_011376/gene-KFK09_007560/gene-KFK09_013258/gene-KFK09_007477	KFK09_027149/KFK09_004551/KFK09_027147/KFK09_005436/KFK09_027150/KFK09_026944/KFK09_007561/KFK09_029330/KFK09_025539/KFK09_000997/KFK09_015547/KFK09_011376/KFK09_007560/KFK09_013258/KFK09_007477	ath:AT5G13930/ath:AT5G07990/ath:AT5G13930/ath:AT1G67980/ath:AT5G13930/ath:AT4G34050/ath:AT5G07990/ath:AT5G07990/ath:AT5G07990/ath:AT3G55120/ath:AT4G34050/ath:AT5G48930/ath:AT5G07990/ath:AT5G08640/ath:AT2G30490	15	13	gene-KFK09_027149/gene-KFK09_004551/gene-KFK09_027147/gene-KFK09_005436/gene-KFK09_027150/gene-KFK09_007561/gene-KFK09_029330/gene-KFK09_025539/gene-KFK09_015547/gene-KFK09_011376/gene-KFK09_007560/gene-KFK09_013258/gene-KFK09_007477	2	gene-KFK09_026944/gene-KFK09_000997
ath01040	Biosynthesis of unsaturated fatty acids	9/1087	25/4454	0.132607	0.664568	gene-KFK09_003822/gene-KFK09_021559/gene-KFK09_021017/gene-KFK09_018652/gene-KFK09_005443/gene-KFK09_010438/gene-KFK09_023047/gene-KFK09_011120/gene-KFK09_017739	KFK09_003822/KFK09_021559/KFK09_021017/KFK09_018652/KFK09_005443/KFK09_010438/KFK09_023047/KFK09_011120/KFK09_017739	ath:AT1G67730/ath:AT3G55360/ath:AT2G43710/ath:AT2G33150/ath:AT1G67730/ath:AT3G55360/ath:AT1G06290/ath:AT2G43710/ath:AT1G01710	9	6	gene-KFK09_003822/gene-KFK09_021559/gene-KFK09_021017/gene-KFK09_018652/gene-KFK09_005443/gene-KFK09_011120	3	gene-KFK09_010438/gene-KFK09_023047/gene-KFK09_017739
ath00590	Arachidonic acid metabolism	6/1087	15/4454	0.135208	0.664568	gene-KFK09_011815/gene-KFK09_020077/gene-KFK09_000350/gene-KFK09_019136/gene-KFK09_013649/gene-KFK09_001020	KFK09_011815/KFK09_020077/KFK09_000350/KFK09_019136/KFK09_013649/KFK09_001020	ath:AT4G31870/ath:AT4G39640/ath:AT3G63080/ath:AT5G42150/ath:AT2G06925/ath:AT4G29210	6	4	gene-KFK09_020077/gene-KFK09_019136/gene-KFK09_013649/gene-KFK09_001020	2	gene-KFK09_011815/gene-KFK09_000350
ath00190	Oxidative phosphorylation	34/1087	117/4454	0.140804	0.664568	gene-KFK09_027800/gene-KFK09_015613/gene-KFK09_006246/gene-KFK09_017311/gene-KFK09_008604/gene-KFK09_022343/gene-KFK09_002011/gene-KFK09_010546/gene-KFK09_020080/gene-KFK09_029375/gene-KFK09_000565/gene-KFK09_011208/gene-KFK09_029221/gene-KFK09_008721/gene-KFK09_002242/gene-KFK09_007220/gene-KFK09_015078/gene-KFK09_018007/gene-KFK09_004795/gene-KFK09_000365/gene-KFK09_007928/gene-KFK09_003863/gen…	KFK09_027800/KFK09_015613/KFK09_006246/KFK09_017311/KFK09_008604/KFK09_022343/KFK09_002011/KFK09_010546/KFK09_020080/KFK09_029375/KFK09_000565/KFK09_011208/KFK09_029221/KFK09_008721/KFK09_002242/KFK09_007220/KFK09_015078/KFK09_018007/KFK09_004795/KFK09_000365/KFK09_007928/KFK09_003863/KFK09_027248/KFK09_001853/KFK09_012896/KFK09_020567/KFK09_029200/KFK09_002692/KFK09_003588/KFK09_013181/KFK09_007…	ath:ArthMp006/ath:AT2G18960/ath:AT4G30190/ath:AT1G51650/ath:AT2G07698/ath:ArthMp109/ath:AT4G09650/ath:AT3G03070/ath:AT4G09650/ath:AT2G07727/ath:AT2G07687/ath:AT5G47890/ath:AT3G27380/ath:AT2G07689/ath:AT4G04640/ath:ArthMp006/ath:ArthCp009/ath:AT2G07698/ath:ArthMp044/ath:ArthMp015/ath:AT2G16510/ath:ArthMp024/ath:AT5G40810/ath:ArthCp007/ath:AT1G65290/ath:AT3G06310/ath:AT5G13440/ath:AT2G44520/ath:AT4…	34	23	gene-KFK09_027800/gene-KFK09_015613/gene-KFK09_006246/gene-KFK09_017311/gene-KFK09_008604/gene-KFK09_022343/gene-KFK09_029375/gene-KFK09_000565/gene-KFK09_029221/gene-KFK09_008721/gene-KFK09_007220/gene-KFK09_015078/gene-KFK09_018007/gene-KFK09_004795/gene-KFK09_000365/gene-KFK09_003863/gene-KFK09_027248/gene-KFK09_001853/gene-KFK09_029200/gene-KFK09_002692/gene-KFK09_003588/gene-KFK09_010676/gen…	11	gene-KFK09_002011/gene-KFK09_010546/gene-KFK09_020080/gene-KFK09_011208/gene-KFK09_002242/gene-KFK09_007928/gene-KFK09_012896/gene-KFK09_020567/gene-KFK09_013181/gene-KFK09_007695/gene-KFK09_003412
ath00670	One carbon pool by folate	8/1087	22/4454	0.144885	0.664568	gene-KFK09_022409/gene-KFK09_019189/gene-KFK09_022410/gene-KFK09_008320/gene-KFK09_012886/gene-KFK09_013839/gene-KFK09_005378/gene-KFK09_001135	KFK09_022409/KFK09_019189/KFK09_022410/KFK09_008320/KFK09_012886/KFK09_013839/KFK09_005378/KFK09_001135	ath:AT1G36370/ath:AT4G17360/ath:AT1G36370/ath:AT1G66520/ath:AT4G37930/ath:AT1G50480/ath:AT4G13930/ath:AT1G76730	8	4	gene-KFK09_022409/gene-KFK09_022410/gene-KFK09_013839/gene-KFK09_005378	4	gene-KFK09_019189/gene-KFK09_008320/gene-KFK09_012886/gene-KFK09_001135
ath00970	Aminoacyl-tRNA biosynthesis	20/1087	65/4454	0.145418	0.664568	gene-KFK09_002323/gene-KFK09_006994/gene-KFK09_012216/gene-KFK09_003441/gene-KFK09_008320/gene-KFK09_008650/gene-KFK09_020465/gene-KFK09_024936/gene-KFK09_006444/gene-KFK09_011343/gene-KFK09_028406/gene-KFK09_029199/gene-KFK09_026595/gene-KFK09_025908/gene-KFK09_001127/gene-KFK09_017865/gene-KFK09_016195/gene-KFK09_027217/gene-KFK09_016581/gene-KFK09_005699	KFK09_002323/KFK09_006994/KFK09_012216/KFK09_003441/KFK09_008320/KFK09_008650/KFK09_020465/KFK09_024936/KFK09_006444/KFK09_011343/KFK09_028406/KFK09_029199/KFK09_026595/KFK09_025908/KFK09_001127/KFK09_017865/KFK09_016195/KFK09_027217/KFK09_016581/KFK09_005699	ath:AT3G11710/ath:AT2G04842/ath:AT3G62120/ath:AT1G25350/ath:AT1G66520/ath:AT3G13490/ath:AT2G33840/ath:AT5G49030/ath:AT5G22800/ath:AT3G58140/ath:AT4G04350/ath:AT1G29880/ath:AT5G26830/ath:AT2G31170/ath:AT1G14610/ath:AT1G48520/ath:AT3G02760/ath:AT1G50200/ath:AT5G64050/ath:AT4G13780	20	0		20	gene-KFK09_002323/gene-KFK09_006994/gene-KFK09_012216/gene-KFK09_003441/gene-KFK09_008320/gene-KFK09_008650/gene-KFK09_020465/gene-KFK09_024936/gene-KFK09_006444/gene-KFK09_011343/gene-KFK09_028406/gene-KFK09_029199/gene-KFK09_026595/gene-KFK09_025908/gene-KFK09_001127/gene-KFK09_017865/gene-KFK09_016195/gene-KFK09_027217/gene-KFK09_016581/gene-KFK09_005699
ath00062	Fatty acid elongation	12/1087	36/4454	0.145535	0.664568	gene-KFK09_003822/gene-KFK09_021559/gene-KFK09_004060/gene-KFK09_023620/gene-KFK09_025936/gene-KFK09_008979/gene-KFK09_005443/gene-KFK09_027153/gene-KFK09_028980/gene-KFK09_010438/gene-KFK09_017739/gene-KFK09_027666	KFK09_003822/KFK09_021559/KFK09_004060/KFK09_023620/KFK09_025936/KFK09_008979/KFK09_005443/KFK09_027153/KFK09_028980/KFK09_010438/KFK09_017739/KFK09_027666	ath:AT1G67730/ath:AT3G55360/ath:AT1G19440/ath:AT2G28630/ath:AT2G26640/ath:AT1G25450/ath:AT1G67730/ath:AT1G19440/ath:AT3G60340/ath:AT3G55360/ath:AT1G01710/ath:AT2G26640	12	5	gene-KFK09_003822/gene-KFK09_021559/gene-KFK09_004060/gene-KFK09_005443/gene-KFK09_027666	7	gene-KFK09_023620/gene-KFK09_025936/gene-KFK09_008979/gene-KFK09_027153/gene-KFK09_028980/gene-KFK09_010438/gene-KFK09_017739
ath00790	Folate biosynthesis	10/1087	29/4454	0.146962	0.664568	gene-KFK09_024916/gene-KFK09_011108/gene-KFK09_025798/gene-KFK09_000863/gene-KFK09_012729/gene-KFK09_011099/gene-KFK09_002001/gene-KFK09_023055/gene-KFK09_012439/gene-KFK09_027928	KFK09_024916/KFK09_011108/KFK09_025798/KFK09_000863/KFK09_012729/KFK09_011099/KFK09_002001/KFK09_023055/KFK09_012439/KFK09_027928	ath:AT5G64300/ath:AT3G07270/ath:AT1G78680/ath:AT3G10160/ath:AT5G59750/ath:AT3G07270/ath:AT5G20990/ath:AT5G57850/ath:AT3G11750/ath:AT5G57850	10	3	gene-KFK09_024916/gene-KFK09_011108/gene-KFK09_011099	7	gene-KFK09_025798/gene-KFK09_000863/gene-KFK09_012729/gene-KFK09_002001/gene-KFK09_023055/gene-KFK09_012439/gene-KFK09_027928
ath00330	Arginine and proline metabolism	16/1087	51/4454	0.158107	0.664568	gene-KFK09_007689/gene-KFK09_014243/gene-KFK09_015654/gene-KFK09_020223/gene-KFK09_019595/gene-KFK09_011915/gene-KFK09_022418/gene-KFK09_012281/gene-KFK09_024325/gene-KFK09_004342/gene-KFK09_011038/gene-KFK09_022265/gene-KFK09_020793/gene-KFK09_027861/gene-KFK09_010744/gene-KFK09_022823	KFK09_007689/KFK09_014243/KFK09_015654/KFK09_020223/KFK09_019595/KFK09_011915/KFK09_022418/KFK09_012281/KFK09_024325/KFK09_004342/KFK09_011038/KFK09_022265/KFK09_020793/KFK09_027861/KFK09_010744/KFK09_022823	ath:AT4G34710/ath:AT5G62530/ath:AT3G02470/ath:AT4G34880/ath:AT2G43020/ath:AT4G31990/ath:AT1G44170/ath:AT5G08170/ath:AT5G53120/ath:AT3G28480/ath:AT1G08980/ath:AT1G54100/ath:AT5G46180/ath:AT4G29720/ath:AT1G65840/ath:AT3G47450	16	7	gene-KFK09_007689/gene-KFK09_015654/gene-KFK09_019595/gene-KFK09_022418/gene-KFK09_004342/gene-KFK09_027861/gene-KFK09_010744	9	gene-KFK09_014243/gene-KFK09_020223/gene-KFK09_011915/gene-KFK09_012281/gene-KFK09_024325/gene-KFK09_011038/gene-KFK09_022265/gene-KFK09_020793/gene-KFK09_022823
ath00730	Thiamine metabolism	7/1087	19/4454	0.158568	0.664568	gene-KFK09_012151/gene-KFK09_021105/gene-KFK09_008710/gene-KFK09_001478/gene-KFK09_010965/gene-KFK09_026580/gene-KFK09_010700	KFK09_012151/KFK09_021105/KFK09_008710/KFK09_001478/KFK09_010965/KFK09_026580/KFK09_010700	ath:AT5G47840/ath:AT5G54770/ath:AT5G63400/ath:AT3G01820/ath:AT1G02880/ath:AT5G35170/ath:AT3G24030	7	4	gene-KFK09_021105/gene-KFK09_001478/gene-KFK09_010965/gene-KFK09_010700	3	gene-KFK09_012151/gene-KFK09_008710/gene-KFK09_026580
ath00904	Diterpenoid biosynthesis	9/1087	26/4454	0.161151	0.664568	gene-KFK09_028851/gene-KFK09_004141/gene-KFK09_005776/gene-KFK09_017244/gene-KFK09_001423/gene-KFK09_005775/gene-KFK09_027786/gene-KFK09_019856/gene-KFK09_012912	KFK09_028851/KFK09_004141/KFK09_005776/KFK09_017244/KFK09_001423/KFK09_005775/KFK09_027786/KFK09_019856/KFK09_012912	ath:AT5G51810/ath:AT1G78440/ath:AT4G02780/ath:AT1G15550/ath:AT1G02400/ath:AT4G02780/ath:AT1G78440/ath:AT1G79460/ath:AT1G61120	9	7	gene-KFK09_028851/gene-KFK09_004141/gene-KFK09_005776/gene-KFK09_017244/gene-KFK09_005775/gene-KFK09_027786/gene-KFK09_012912	2	gene-KFK09_001423/gene-KFK09_019856
ath00710	Carbon fixation in photosynthetic organisms	20/1087	66/4454	0.163227	0.664568	gene-KFK09_010548/gene-KFK09_017491/gene-KFK09_011216/gene-KFK09_022389/gene-KFK09_009348/gene-KFK09_012801/gene-KFK09_020833/gene-KFK09_021897/gene-KFK09_018436/gene-KFK09_027795/gene-KFK09_017817/gene-KFK09_010424/gene-KFK09_007720/gene-KFK09_020874/gene-KFK09_007675/gene-KFK09_024776/gene-KFK09_012829/gene-KFK09_004958/gene-KFK09_018617/gene-KFK09_029291	KFK09_010548/KFK09_017491/KFK09_011216/KFK09_022389/KFK09_009348/KFK09_012801/KFK09_020833/KFK09_021897/KFK09_018436/KFK09_027795/KFK09_017817/KFK09_010424/KFK09_007720/KFK09_020874/KFK09_007675/KFK09_024776/KFK09_012829/KFK09_004958/KFK09_018617/KFK09_029291	ath:AT1G32060/ath:AT1G71100/ath:AT2G36460/ath:AT4G38970/ath:AT5G09660/ath:AT3G54050/ath:AT5G44520/ath:AT1G79530/ath:AT2G45290/ath:AT1G53240/ath:AT1G42970/ath:AT3G55440/ath:AT3G60750/ath:AT2G22780/ath:AT3G60750/ath:AT3G47520/ath:AT3G55800/ath:AT1G53310/ath:AT5G58330/ath:AT4G15530	20	7	gene-KFK09_017491/gene-KFK09_011216/gene-KFK09_021897/gene-KFK09_018436/gene-KFK09_027795/gene-KFK09_024776/gene-KFK09_004958	13	gene-KFK09_010548/gene-KFK09_022389/gene-KFK09_009348/gene-KFK09_012801/gene-KFK09_020833/gene-KFK09_017817/gene-KFK09_010424/gene-KFK09_007720/gene-KFK09_020874/gene-KFK09_007675/gene-KFK09_012829/gene-KFK09_018617/gene-KFK09_029291
ath04145	Phagosome	23/1087	79/4454	0.195667	0.753743	gene-KFK09_024117/gene-KFK09_021640/gene-KFK09_012617/gene-KFK09_014391/gene-KFK09_012089/gene-KFK09_016379/gene-KFK09_025565/gene-KFK09_007834/gene-KFK09_024921/gene-KFK09_009058/gene-KFK09_029207/gene-KFK09_001255/gene-KFK09_027916/gene-KFK09_007928/gene-KFK09_005951/gene-KFK09_011871/gene-KFK09_023850/gene-KFK09_009936/gene-KFK09_009695/gene-KFK09_003357/gene-KFK09_003588/gene-KFK09_007695/gen…	KFK09_024117/KFK09_021640/KFK09_012617/KFK09_014391/KFK09_012089/KFK09_016379/KFK09_025565/KFK09_007834/KFK09_024921/KFK09_009058/KFK09_029207/KFK09_001255/KFK09_027916/KFK09_007928/KFK09_005951/KFK09_011871/KFK09_023850/KFK09_009936/KFK09_009695/KFK09_003357/KFK09_003588/KFK09_007695/KFK09_021941	ath:AT3G51300/ath:AT5G62690/ath:AT1G56340/ath:AT1G04820/ath:AT5G61790/ath:AT1G04820/ath:AT1G08450/ath:AT1G75840/ath:AT1G20010/ath:AT5G19780/ath:AT5G61790/ath:AT5G23860/ath:AT1G52280/ath:AT2G16510/ath:AT2G34250/ath:AT4G24920/ath:AT5G12250/ath:AT3G60540/ath:AT1G08450/ath:AT1G60490/ath:AT4G11150/ath:AT4G39080/ath:AT5G23860	23	11	gene-KFK09_014391/gene-KFK09_016379/gene-KFK09_007834/gene-KFK09_024921/gene-KFK09_009058/gene-KFK09_001255/gene-KFK09_005951/gene-KFK09_023850/gene-KFK09_009936/gene-KFK09_003588/gene-KFK09_021941	12	gene-KFK09_024117/gene-KFK09_021640/gene-KFK09_012617/gene-KFK09_012089/gene-KFK09_025565/gene-KFK09_029207/gene-KFK09_027916/gene-KFK09_007928/gene-KFK09_011871/gene-KFK09_009695/gene-KFK09_003357/gene-KFK09_007695
ath00260	Glycine, serine and threonine metabolism	20/1087	68/4454	0.202148	0.753743	gene-KFK09_022409/gene-KFK09_007839/gene-KFK09_016075/gene-KFK09_022107/gene-KFK09_026731/gene-KFK09_022410/gene-KFK09_005135/gene-KFK09_027026/gene-KFK09_025672/gene-KFK09_012886/gene-KFK09_019813/gene-KFK09_019811/gene-KFK09_015586/gene-KFK09_027926/gene-KFK09_022265/gene-KFK09_005378/gene-KFK09_024003/gene-KFK09_020742/gene-KFK09_017314/gene-KFK09_007255	KFK09_022409/KFK09_007839/KFK09_016075/KFK09_022107/KFK09_026731/KFK09_022410/KFK09_005135/KFK09_027026/KFK09_025672/KFK09_012886/KFK09_019813/KFK09_019811/KFK09_015586/KFK09_027926/KFK09_022265/KFK09_005378/KFK09_024003/KFK09_020742/KFK09_017314/KFK09_007255	ath:AT1G36370/ath:AT1G68010/ath:AT1G18640/ath:AT4G27070/ath:AT4G34200/ath:AT1G36370/ath:AT1G32470/ath:AT2G42490/ath:AT1G32470/ath:AT4G37930/ath:AT4G35630/ath:AT4G35630/ath:AT2G24580/ath:AT1G79870/ath:AT1G54100/ath:AT4G13930/ath:AT1G12550/ath:AT2G13360/ath:AT4G19710/ath:AT3G08860	20	9	gene-KFK09_022409/gene-KFK09_016075/gene-KFK09_026731/gene-KFK09_022410/gene-KFK09_027026/gene-KFK09_019813/gene-KFK09_019811/gene-KFK09_015586/gene-KFK09_005378	11	gene-KFK09_007839/gene-KFK09_022107/gene-KFK09_005135/gene-KFK09_025672/gene-KFK09_012886/gene-KFK09_027926/gene-KFK09_022265/gene-KFK09_024003/gene-KFK09_020742/gene-KFK09_017314/gene-KFK09_007255
ath00920	Sulfur metabolism	10/1087	31/4454	0.204965	0.753743	gene-KFK09_019031/gene-KFK09_004290/gene-KFK09_009979/gene-KFK09_027252/gene-KFK09_014278/gene-KFK09_025141/gene-KFK09_010110/gene-KFK09_002253/gene-KFK09_021246/gene-KFK09_001152	KFK09_019031/KFK09_004290/KFK09_009979/KFK09_027252/KFK09_014278/KFK09_025141/KFK09_010110/KFK09_002253/KFK09_021246/KFK09_001152	ath:AT1G19920/ath:AT4G14680/ath:AT3G61440/ath:AT3G01120/ath:AT5G56760/ath:AT1G79230/ath:AT4G35640/ath:AT4G21990/ath:AT3G03900/ath:AT5G04590	10	9	gene-KFK09_019031/gene-KFK09_004290/gene-KFK09_009979/gene-KFK09_027252/gene-KFK09_014278/gene-KFK09_010110/gene-KFK09_002253/gene-KFK09_021246/gene-KFK09_001152	1	gene-KFK09_025141
ath00071	Fatty acid degradation	14/1087	47/4454	0.239628	0.810782	gene-KFK09_007816/gene-KFK09_006071/gene-KFK09_019045/gene-KFK09_001425/gene-KFK09_018652/gene-KFK09_022418/gene-KFK09_024505/gene-KFK09_008936/gene-KFK09_022265/gene-KFK09_023047/gene-KFK09_017652/gene-KFK09_003379/gene-KFK09_001125/gene-KFK09_010948	KFK09_007816/KFK09_006071/KFK09_019045/KFK09_001425/KFK09_018652/KFK09_022418/KFK09_024505/KFK09_008936/KFK09_022265/KFK09_023047/KFK09_017652/KFK09_003379/KFK09_001125/KFK09_010948	ath:AT5G24760/ath:AT3G05970/ath:AT1G64710/ath:AT2G47240/ath:AT2G33150/ath:AT1G44170/ath:AT1G77120/ath:AT4G14430/ath:AT1G54100/ath:AT1G06290/ath:AT4G16210/ath:AT5G47720/ath:AT1G77590/ath:AT3G06860	14	4	gene-KFK09_018652/gene-KFK09_022418/gene-KFK09_024505/gene-KFK09_017652	10	gene-KFK09_007816/gene-KFK09_006071/gene-KFK09_019045/gene-KFK09_001425/gene-KFK09_008936/gene-KFK09_022265/gene-KFK09_023047/gene-KFK09_003379/gene-KFK09_001125/gene-KFK09_010948
ath00591	Linoleic acid metabolism	5/1087	14/4454	0.240945	0.810782	gene-KFK09_027373/gene-KFK09_009072/gene-KFK09_025229/gene-KFK09_013649/gene-KFK09_028696	KFK09_027373/KFK09_009072/KFK09_025229/KFK09_013649/KFK09_028696	ath:AT1G55020/ath:AT1G55020/ath:AT1G17420/ath:AT2G06925/ath:AT3G45140	5	4	gene-KFK09_027373/gene-KFK09_009072/gene-KFK09_025229/gene-KFK09_013649	1	gene-KFK09_028696
ath04144	Endocytosis	40/1087	148/4454	0.252504	0.810782	gene-KFK09_003913/gene-KFK09_020544/gene-KFK09_010446/gene-KFK09_021774/gene-KFK09_016046/gene-KFK09_010557/gene-KFK09_003205/gene-KFK09_009424/gene-KFK09_007743/gene-KFK09_010853/gene-KFK09_006650/gene-KFK09_015651/gene-KFK09_025795/gene-KFK09_026577/gene-KFK09_011841/gene-KFK09_017487/gene-KFK09_012733/novel.1808/gene-KFK09_013667/novel.1733/gene-KFK09_028457/gene-KFK09_017361/gene-KFK09_027916…	KFK09_003913/KFK09_020544/KFK09_010446/KFK09_021774/KFK09_016046/KFK09_010557/KFK09_003205/KFK09_009424/KFK09_007743/KFK09_010853/KFK09_006650/KFK09_015651/KFK09_025795/KFK09_026577/KFK09_011841/KFK09_017487/KFK09_012733/-/KFK09_013667/-/KFK09_028457/KFK09_017361/KFK09_027916/KFK09_019133/KFK09_004787/KFK09_014763/KFK09_006608/KFK09_012437/KFK09_026855/KFK09_017713/KFK09_006709/KFK09_010443/KFK09…	ath:AT4G19003/ath:AT5G06140/ath:AT3G12580/ath:AT1G34220/ath:AT5G54310/ath:AT5G17060/ath:AT5G14670/ath:AT5G60860/ath:AT2G42010/ath:AT2G43160/ath:AT5G59840/ath:AT1G75850/ath:AT1G16920/ath:AT2G27600/ath:AT1G75850/ath:AT1G48790/ath:AT5G59840/ath:AT5G13300/ath:AT1G10900/ath:AT5G61980/ath:AT1G25420/ath:AT2G19830/ath:AT1G52280/ath:AT4G27690/ath:AT3G15730/ath:AT3G12160/ath:AT3G12580/ath:AT1G10630/ath:AT5…	40	20	gene-KFK09_010446/gene-KFK09_021774/gene-KFK09_010557/gene-KFK09_003205/gene-KFK09_009424/gene-KFK09_010853/gene-KFK09_025795/gene-KFK09_012733/novel.1808/gene-KFK09_004787/gene-KFK09_014763/gene-KFK09_006608/gene-KFK09_012437/gene-KFK09_026855/gene-KFK09_017713/gene-KFK09_010443/gene-KFK09_013656/gene-KFK09_020235/gene-KFK09_021009/gene-KFK09_018277	20	gene-KFK09_003913/gene-KFK09_020544/gene-KFK09_016046/gene-KFK09_007743/gene-KFK09_006650/gene-KFK09_015651/gene-KFK09_026577/gene-KFK09_011841/gene-KFK09_017487/gene-KFK09_013667/novel.1733/gene-KFK09_028457/gene-KFK09_017361/gene-KFK09_027916/gene-KFK09_019133/gene-KFK09_006709/gene-KFK09_027141/gene-KFK09_019706/gene-KFK09_023836/gene-KFK09_020734
ath00360	Phenylalanine metabolism	9/1087	29/4454	0.261386	0.810782	gene-KFK09_020223/gene-KFK09_001119/gene-KFK09_027026/gene-KFK09_008127/gene-KFK09_011915/gene-KFK09_019828/gene-KFK09_011038/gene-KFK09_017652/gene-KFK09_015891	KFK09_020223/KFK09_001119/KFK09_027026/KFK09_008127/KFK09_011915/KFK09_019828/KFK09_011038/KFK09_017652/KFK09_015891	ath:AT4G34880/ath:AT2G22250/ath:AT2G42490/ath:AT2G37040/ath:AT4G31990/ath:AT1G06570/ath:AT1G08980/ath:AT4G16210/ath:AT3G15290	9	4	gene-KFK09_001119/gene-KFK09_027026/gene-KFK09_008127/gene-KFK09_017652	5	gene-KFK09_020223/gene-KFK09_011915/gene-KFK09_019828/gene-KFK09_011038/gene-KFK09_015891
ath00650	Butanoate metabolism	6/1087	18/4454	0.261981	0.810782	gene-KFK09_025094/gene-KFK09_001983/gene-KFK09_020938/gene-KFK09_017652/gene-KFK09_003379/gene-KFK09_015891	KFK09_025094/KFK09_001983/KFK09_020938/KFK09_017652/KFK09_003379/KFK09_015891	ath:AT5G17330/ath:AT3G16910/ath:AT3G48560/ath:AT4G16210/ath:AT5G47720/ath:AT3G15290	6	4	gene-KFK09_025094/gene-KFK09_001983/gene-KFK09_020938/gene-KFK09_017652	2	gene-KFK09_003379/gene-KFK09_015891
ath00261	Monobactam biosynthesis	4/1087	11/4454	0.27028	0.810782	gene-KFK09_019031/gene-KFK09_004290/gene-KFK09_009914/gene-KFK09_017314	KFK09_019031/KFK09_004290/KFK09_009914/KFK09_017314	ath:AT1G19920/ath:AT4G14680/ath:AT3G59890/ath:AT4G19710	4	2	gene-KFK09_019031/gene-KFK09_004290	2	gene-KFK09_009914/gene-KFK09_017314
ath03008	Ribosome biogenesis in eukaryotes	23/1087	83/4454	0.276714	0.810782	gene-KFK09_004202/gene-KFK09_016452/gene-KFK09_012720/gene-KFK09_000161/gene-KFK09_028075/gene-KFK09_002492/gene-KFK09_012283/gene-KFK09_027576/gene-KFK09_026144/gene-KFK09_029006/gene-KFK09_029005/gene-KFK09_023740/gene-KFK09_023633/gene-KFK09_005268/gene-KFK09_025612/gene-KFK09_029135/gene-KFK09_021117/gene-KFK09_007453/gene-KFK09_003143/gene-KFK09_018460/gene-KFK09_023468/gene-KFK09_007664/gen…	KFK09_004202/KFK09_016452/KFK09_012720/KFK09_000161/KFK09_028075/KFK09_002492/KFK09_012283/KFK09_027576/KFK09_026144/KFK09_029006/KFK09_029005/KFK09_023740/KFK09_023633/KFK09_005268/KFK09_025612/KFK09_029135/KFK09_021117/KFK09_007453/KFK09_003143/KFK09_018460/KFK09_023468/KFK09_007664/KFK09_015056	ath:AT2G03820/ath:AT2G23070/ath:AT5G59980/ath:AT1G75660/ath:AT1G06720/ath:AT5G66540/ath:AT5G08180/ath:AT1G63810/ath:AT2G46230/ath:AT2G44680/ath:AT2G44680/ath:AT1G10490/ath:AT1G50920/ath:AT1G15420/ath:AT1G80770/ath:AT5G41190/ath:AT5G17020/ath:AT1G56110/ath:AT1G56110/ath:AT3G06530/ath:AT2G26970/ath:AT5G15750/ath:AT2G47990	23	6	gene-KFK09_004202/gene-KFK09_029006/gene-KFK09_023633/gene-KFK09_029135/gene-KFK09_007664/gene-KFK09_015056	17	gene-KFK09_016452/gene-KFK09_012720/gene-KFK09_000161/gene-KFK09_028075/gene-KFK09_002492/gene-KFK09_012283/gene-KFK09_027576/gene-KFK09_026144/gene-KFK09_029005/gene-KFK09_023740/gene-KFK09_005268/gene-KFK09_025612/gene-KFK09_021117/gene-KFK09_007453/gene-KFK09_003143/gene-KFK09_018460/gene-KFK09_023468
ath00770	Pantothenate and CoA biosynthesis	7/1087	22/4454	0.277373	0.810782	gene-KFK09_020938/gene-KFK09_027925/gene-KFK09_005179/gene-KFK09_012330/gene-KFK09_027375/gene-KFK09_015255/gene-KFK09_003358	KFK09_020938/KFK09_027925/KFK09_005179/KFK09_012330/KFK09_027375/KFK09_015255/KFK09_003358	ath:AT3G48560/ath:AT2G46110/ath:AT5G48840/ath:AT5G12200/ath:AT1G12350/ath:AT2G27490/ath:AT4G32180	7	4	gene-KFK09_020938/gene-KFK09_027925/gene-KFK09_005179/gene-KFK09_015255	3	gene-KFK09_012330/gene-KFK09_027375/gene-KFK09_003358
ath00565	Ether lipid metabolism	6/1087	19/4454	0.309711	0.882675	gene-KFK09_007743/gene-KFK09_000490/gene-KFK09_007413/gene-KFK09_008351/gene-KFK09_004787/gene-KFK09_013649	KFK09_007743/KFK09_000490/KFK09_007413/KFK09_008351/KFK09_004787/KFK09_013649	ath:AT2G42010/ath:AT1G80950/ath:AT2G26870/ath:AT3G48610/ath:AT3G15730/ath:AT2G06925	6	2	gene-KFK09_004787/gene-KFK09_013649	4	gene-KFK09_007743/gene-KFK09_000490/gene-KFK09_007413/gene-KFK09_008351
ath04146	Peroxisome	23/1087	85/4454	0.321294	0.893353	gene-KFK09_029435/gene-KFK09_027661/gene-KFK09_027808/gene-KFK09_006071/gene-KFK09_005868/gene-KFK09_008249/gene-KFK09_021939/gene-KFK09_021906/gene-KFK09_001425/gene-KFK09_018652/gene-KFK09_005361/gene-KFK09_015529/gene-KFK09_025358/gene-KFK09_015586/gene-KFK09_014940/gene-KFK09_023047/gene-KFK09_017062/gene-KFK09_024182/gene-KFK09_020742/gene-KFK09_018810/gene-KFK09_000702/gene-KFK09_001125/gen…	KFK09_029435/KFK09_027661/KFK09_027808/KFK09_006071/KFK09_005868/KFK09_008249/KFK09_021939/KFK09_021906/KFK09_001425/KFK09_018652/KFK09_005361/KFK09_015529/KFK09_025358/KFK09_015586/KFK09_014940/KFK09_023047/KFK09_017062/KFK09_024182/KFK09_020742/KFK09_018810/KFK09_000702/KFK09_001125/KFK09_027367	ath:AT5G17380/ath:AT5G20070/ath:AT1G65930/ath:AT3G05970/ath:AT2G14860/ath:AT1G65930/ath:AT1G03000/ath:AT3G12800/ath:AT2G47240/ath:AT2G33150/ath:AT1G65930/ath:AT4G04320/ath:AT5G19750/ath:AT2G24580/ath:AT5G56290/ath:AT1G06290/ath:AT2G39970/ath:AT2G45690/ath:AT2G13360/ath:AT4G35090/ath:AT4G33790/ath:AT1G77590/ath:AT5G18100	23	8	gene-KFK09_029435/gene-KFK09_027661/gene-KFK09_005868/gene-KFK09_008249/gene-KFK09_018652/gene-KFK09_025358/gene-KFK09_015586/gene-KFK09_000702	15	gene-KFK09_027808/gene-KFK09_006071/gene-KFK09_021939/gene-KFK09_021906/gene-KFK09_001425/gene-KFK09_005361/gene-KFK09_015529/gene-KFK09_014940/gene-KFK09_023047/gene-KFK09_017062/gene-KFK09_024182/gene-KFK09_020742/gene-KFK09_018810/gene-KFK09_001125/gene-KFK09_027367
ath00030	Pentose phosphate pathway	13/1087	47/4454	0.353417	0.958133	gene-KFK09_027064/gene-KFK09_010543/gene-KFK09_017491/gene-KFK09_017635/gene-KFK09_011216/gene-KFK09_022389/gene-KFK09_012801/gene-KFK09_020833/gene-KFK09_004603/gene-KFK09_018436/gene-KFK09_007720/gene-KFK09_007675/gene-KFK09_009318	KFK09_027064/KFK09_010543/KFK09_017491/KFK09_017635/KFK09_011216/KFK09_022389/KFK09_012801/KFK09_020833/KFK09_004603/KFK09_018436/KFK09_007720/KFK09_007675/KFK09_009318	ath:AT5G40760/ath:AT3G02360/ath:AT1G71100/ath:AT5G56630/ath:AT2G36460/ath:AT4G38970/ath:AT3G54050/ath:AT5G44520/ath:AT5G13110/ath:AT2G45290/ath:AT3G60750/ath:AT3G60750/ath:AT1G13700	13	5	gene-KFK09_010543/gene-KFK09_017491/gene-KFK09_011216/gene-KFK09_018436/gene-KFK09_009318	8	gene-KFK09_027064/gene-KFK09_017635/gene-KFK09_022389/gene-KFK09_012801/gene-KFK09_020833/gene-KFK09_004603/gene-KFK09_007720/gene-KFK09_007675
ath03040	Spliceosome	48/1087	187/4454	0.368425	0.958133	gene-KFK09_016652/gene-KFK09_010446/gene-KFK09_017369/gene-KFK09_005293/gene-KFK09_012882/gene-KFK09_001952/gene-KFK09_026800/gene-KFK09_003026/gene-KFK09_013146/gene-KFK09_019158/gene-KFK09_006375/gene-KFK09_005774/gene-KFK09_010745/gene-KFK09_006874/gene-KFK09_010595/gene-KFK09_002299/gene-KFK09_026195/gene-KFK09_005201/gene-KFK09_010375/gene-KFK09_018482/gene-KFK09_024845/gene-KFK09_023635/gen…	KFK09_016652/KFK09_010446/KFK09_017369/KFK09_005293/KFK09_012882/KFK09_001952/KFK09_026800/KFK09_003026/KFK09_013146/KFK09_019158/KFK09_006375/KFK09_005774/KFK09_010745/KFK09_006874/KFK09_010595/KFK09_002299/KFK09_026195/KFK09_005201/KFK09_010375/KFK09_018482/KFK09_024845/KFK09_023635/KFK09_003918/KFK09_006608/KFK09_012395/KFK09_022348/KFK09_021191/KFK09_000379/KFK09_003920/KFK09_007786/KFK09_005…	ath:AT1G14650/ath:AT3G12580/ath:AT3G13224/ath:AT1G09770/ath:AT2G38730/ath:AT2G02570/ath:AT1G80070/ath:AT1G60900/ath:AT2G41060/ath:AT4G03430/ath:AT2G16860/ath:AT1G03140/ath:AT3G02710/ath:AT3G18165/ath:AT1G65660/ath:AT2G43770/ath:AT1G07360/ath:AT2G41020/ath:AT5G16780/ath:AT1G02140/ath:AT3G56860/ath:AT1G04510/ath:AT3G19760/ath:AT3G12580/ath:AT3G05760/ath:AT3G26420/ath:AT1G60900/ath:AT2G13540/ath:AT3…	48	24	gene-KFK09_016652/gene-KFK09_010446/gene-KFK09_012882/gene-KFK09_013146/gene-KFK09_019158/gene-KFK09_005774/gene-KFK09_010745/gene-KFK09_002299/gene-KFK09_026195/gene-KFK09_024845/gene-KFK09_003918/gene-KFK09_006608/gene-KFK09_022348/gene-KFK09_003920/gene-KFK09_003617/gene-KFK09_014512/gene-KFK09_004018/gene-KFK09_010443/gene-KFK09_025486/gene-KFK09_006234/gene-KFK09_024436/gene-KFK09_017098/gen…	24	gene-KFK09_017369/gene-KFK09_005293/gene-KFK09_001952/gene-KFK09_026800/gene-KFK09_003026/gene-KFK09_006375/gene-KFK09_006874/gene-KFK09_010595/gene-KFK09_005201/gene-KFK09_010375/gene-KFK09_018482/gene-KFK09_023635/gene-KFK09_012395/gene-KFK09_021191/gene-KFK09_000379/gene-KFK09_007786/gene-KFK09_005687/gene-KFK09_009303/gene-KFK09_009383/gene-KFK09_027049/gene-KFK09_019035/gene-KFK09_014771/gen…
ath00010	Glycolysis / Gluconeogenesis	28/1087	107/4454	0.369806	0.958133	gene-KFK09_007816/gene-KFK09_017892/gene-KFK09_020581/gene-KFK09_017635/gene-KFK09_011216/gene-KFK09_016744/gene-KFK09_001983/gene-KFK09_022389/gene-KFK09_025702/gene-KFK09_012801/gene-KFK09_008130/gene-KFK09_021897/gene-KFK09_028520/gene-KFK09_019045/gene-KFK09_000151/gene-KFK09_013142/gene-KFK09_022418/gene-KFK09_010424/gene-KFK09_020788/gene-KFK09_024505/gene-KFK09_021647/gene-KFK09_022265/gen…	KFK09_007816/KFK09_017892/KFK09_020581/KFK09_017635/KFK09_011216/KFK09_016744/KFK09_001983/KFK09_022389/KFK09_025702/KFK09_012801/KFK09_008130/KFK09_021897/KFK09_028520/KFK09_019045/KFK09_000151/KFK09_013142/KFK09_022418/KFK09_010424/KFK09_020788/KFK09_024505/KFK09_021647/KFK09_022265/KFK09_000208/KFK09_029291/KFK09_008629/KFK09_019354/KFK09_025693/KFK09_028831	ath:AT5G24760/ath:AT5G08570/ath:AT5G01320/ath:AT5G56630/ath:AT2G36460/ath:AT3G52200/ath:AT3G16910/ath:AT4G38970/ath:AT2G36580/ath:AT3G54050/ath:AT5G08570/ath:AT1G79530/ath:AT1G59900/ath:AT1G64710/ath:AT4G17260/ath:AT3G47800/ath:AT1G44170/ath:AT3G55440/ath:AT2G34590/ath:AT1G77120/ath:AT2G29560/ath:AT1G54100/ath:AT5G50850/ath:AT4G15530/ath:AT1G01090/ath:AT3G22960/ath:AT5G36880/ath:AT1G32440	28	15	gene-KFK09_017892/gene-KFK09_020581/gene-KFK09_011216/gene-KFK09_001983/gene-KFK09_025702/gene-KFK09_008130/gene-KFK09_021897/gene-KFK09_028520/gene-KFK09_000151/gene-KFK09_022418/gene-KFK09_020788/gene-KFK09_024505/gene-KFK09_000208/gene-KFK09_008629/gene-KFK09_019354	13	gene-KFK09_007816/gene-KFK09_017635/gene-KFK09_016744/gene-KFK09_022389/gene-KFK09_012801/gene-KFK09_019045/gene-KFK09_013142/gene-KFK09_010424/gene-KFK09_021647/gene-KFK09_022265/gene-KFK09_029291/gene-KFK09_025693/gene-KFK09_028831
ath00230	Purine metabolism	25/1087	96/4454	0.39148	0.984405	gene-KFK09_018391/gene-KFK09_017892/gene-KFK09_019031/gene-KFK09_012151/gene-KFK09_025340/gene-KFK09_004290/gene-KFK09_025702/gene-KFK09_008130/gene-KFK09_027093/gene-KFK09_002034/gene-KFK09_008710/gene-KFK09_001478/gene-KFK09_008077/gene-KFK09_013512/gene-KFK09_024781/gene-KFK09_007775/gene-KFK09_026580/gene-KFK09_016364/gene-KFK09_000574/gene-KFK09_016462/gene-KFK09_000137/gene-KFK09_019354/gen…	KFK09_018391/KFK09_017892/KFK09_019031/KFK09_012151/KFK09_025340/KFK09_004290/KFK09_025702/KFK09_008130/KFK09_027093/KFK09_002034/KFK09_008710/KFK09_001478/KFK09_008077/KFK09_013512/KFK09_024781/KFK09_007775/KFK09_026580/KFK09_016364/KFK09_000574/KFK09_016462/KFK09_000137/KFK09_019354/KFK09_028831/KFK09_021246/KFK09_008717	ath:AT1G16350/ath:AT5G08570/ath:AT1G19920/ath:AT5G47840/ath:AT4G04880/ath:AT4G14680/ath:AT2G36580/ath:AT5G08570/ath:AT3G27060/ath:AT3G21110/ath:AT5G63400/ath:AT3G01820/ath:AT4G12440/ath:AT1G54130/ath:AT2G02970/ath:AT1G63660/ath:AT5G35170/ath:AT1G09830/ath:AT2G16570/ath:AT1G27450/ath:AT4G13720/ath:AT3G22960/ath:AT1G32440/ath:AT3G03900/ath:AT1G67550	25	15	gene-KFK09_018391/gene-KFK09_017892/gene-KFK09_019031/gene-KFK09_004290/gene-KFK09_025702/gene-KFK09_008130/gene-KFK09_027093/gene-KFK09_001478/gene-KFK09_008077/gene-KFK09_013512/gene-KFK09_016364/gene-KFK09_000574/gene-KFK09_016462/gene-KFK09_019354/gene-KFK09_021246	10	gene-KFK09_012151/gene-KFK09_025340/gene-KFK09_002034/gene-KFK09_008710/gene-KFK09_024781/gene-KFK09_007775/gene-KFK09_026580/gene-KFK09_000137/gene-KFK09_028831/gene-KFK09_008717
ath01212	Fatty acid metabolism	19/1087	73/4454	0.416919	0.984405	gene-KFK09_003822/gene-KFK09_021559/gene-KFK09_026055/gene-KFK09_006071/gene-KFK09_027684/gene-KFK09_021017/gene-KFK09_001425/gene-KFK09_018652/gene-KFK09_020775/gene-KFK09_005443/gene-KFK09_028980/gene-KFK09_010438/gene-KFK09_023047/gene-KFK09_017652/gene-KFK09_011120/gene-KFK09_020112/gene-KFK09_003379/gene-KFK09_001125/gene-KFK09_010948	KFK09_003822/KFK09_021559/KFK09_026055/KFK09_006071/KFK09_027684/KFK09_021017/KFK09_001425/KFK09_018652/KFK09_020775/KFK09_005443/KFK09_028980/KFK09_010438/KFK09_023047/KFK09_017652/KFK09_011120/KFK09_020112/KFK09_003379/KFK09_001125/KFK09_010948	ath:AT1G67730/ath:AT3G55360/ath:AT1G08510/ath:AT3G05970/ath:AT1G08510/ath:AT2G43710/ath:AT2G47240/ath:AT2G33150/ath:AT3G03980/ath:AT1G67730/ath:AT3G60340/ath:AT3G55360/ath:AT1G06290/ath:AT4G16210/ath:AT2G43710/ath:AT1G62640/ath:AT5G47720/ath:AT1G77590/ath:AT3G06860	19	11	gene-KFK09_003822/gene-KFK09_021559/gene-KFK09_026055/gene-KFK09_027684/gene-KFK09_021017/gene-KFK09_018652/gene-KFK09_020775/gene-KFK09_005443/gene-KFK09_017652/gene-KFK09_011120/gene-KFK09_020112	8	gene-KFK09_006071/gene-KFK09_001425/gene-KFK09_028980/gene-KFK09_010438/gene-KFK09_023047/gene-KFK09_003379/gene-KFK09_001125/gene-KFK09_010948
ath00040	Pentose and glucuronate interconversions	13/1087	50/4454	0.449889	0.984405	gene-KFK09_005691/gene-KFK09_020965/gene-KFK09_014390/gene-KFK09_010995/gene-KFK09_027715/gene-KFK09_018033/gene-KFK09_008062/gene-KFK09_008063/gene-KFK09_010938/gene-KFK09_021498/gene-KFK09_015076/gene-KFK09_018013/gene-KFK09_002843	KFK09_005691/KFK09_020965/KFK09_014390/KFK09_010995/KFK09_027715/KFK09_018033/KFK09_008062/KFK09_008063/KFK09_010938/KFK09_021498/KFK09_015076/KFK09_018013/KFK09_002843	ath:AT2G45220/ath:AT5G15490/ath:AT5G49650/ath:AT5G57655/ath:AT5G15110/ath:AT2G21370/ath:AT2G45220/ath:AT2G45220/ath:AT4G02330/ath:AT3G55140/ath:AT3G55140/ath:AT5G51500/ath:AT5G15490	13	8	gene-KFK09_005691/gene-KFK09_020965/gene-KFK09_027715/gene-KFK09_008063/gene-KFK09_010938/gene-KFK09_021498/gene-KFK09_015076/gene-KFK09_002843	5	gene-KFK09_014390/gene-KFK09_010995/gene-KFK09_018033/gene-KFK09_008062/gene-KFK09_018013
ath00380	Tryptophan metabolism	12/1087	46/4454	0.451	0.984405	gene-KFK09_004289/gene-KFK09_022945/gene-KFK09_020223/gene-KFK09_026057/gene-KFK09_022418/gene-KFK09_005821/gene-KFK09_011038/gene-KFK09_022265/gene-KFK09_002087/gene-KFK09_017652/gene-KFK09_018810/gene-KFK09_003379	KFK09_004289/KFK09_022945/KFK09_020223/KFK09_026057/KFK09_022418/KFK09_005821/KFK09_011038/KFK09_022265/KFK09_002087/KFK09_017652/KFK09_018810/KFK09_003379	ath:AT5G11320/ath:AT1G26220/ath:AT4G34880/ath:AT1G80360/ath:AT1G44170/ath:AT4G13260/ath:AT1G08980/ath:AT1G54100/ath:AT4G24670/ath:AT4G16210/ath:AT4G35090/ath:AT5G47720	12	4	gene-KFK09_004289/gene-KFK09_026057/gene-KFK09_022418/gene-KFK09_017652	8	gene-KFK09_022945/gene-KFK09_020223/gene-KFK09_005821/gene-KFK09_011038/gene-KFK09_022265/gene-KFK09_002087/gene-KFK09_018810/gene-KFK09_003379
ath00410	beta-Alanine metabolism	12/1087	46/4454	0.451	0.984405	gene-KFK09_025094/gene-KFK09_027026/gene-KFK09_005179/gene-KFK09_012330/gene-KFK09_019595/gene-KFK09_022418/gene-KFK09_015529/gene-KFK09_022265/gene-KFK09_023047/gene-KFK09_017652/gene-KFK09_027861/gene-KFK09_010744	KFK09_025094/KFK09_027026/KFK09_005179/KFK09_012330/KFK09_019595/KFK09_022418/KFK09_015529/KFK09_022265/KFK09_023047/KFK09_017652/KFK09_027861/KFK09_010744	ath:AT5G17330/ath:AT2G42490/ath:AT5G48840/ath:AT5G12200/ath:AT2G43020/ath:AT1G44170/ath:AT4G04320/ath:AT1G54100/ath:AT1G06290/ath:AT4G16210/ath:AT4G29720/ath:AT1G65840	12	8	gene-KFK09_025094/gene-KFK09_027026/gene-KFK09_005179/gene-KFK09_019595/gene-KFK09_022418/gene-KFK09_017652/gene-KFK09_027861/gene-KFK09_010744	4	gene-KFK09_012330/gene-KFK09_015529/gene-KFK09_022265/gene-KFK09_023047
ath00460	Cyanoamino acid metabolism	12/1087	46/4454	0.451	0.984405	gene-KFK09_022409/gene-KFK09_010962/gene-KFK09_009979/gene-KFK09_022410/gene-KFK09_020889/gene-KFK09_012886/gene-KFK09_020077/gene-KFK09_026719/gene-KFK09_012120/gene-KFK09_005378/gene-KFK09_004954/gene-KFK09_001020	KFK09_022409/KFK09_010962/KFK09_009979/KFK09_022410/KFK09_020889/KFK09_012886/KFK09_020077/KFK09_026719/KFK09_012120/KFK09_005378/KFK09_004954/KFK09_001020	ath:AT1G36370/ath:AT4G27830/ath:AT3G61440/ath:AT1G36370/ath:AT5G08100/ath:AT4G37930/ath:AT4G39640/ath:AT1G73050/ath:AT5G36890/ath:AT4G13930/ath:AT1G02850/ath:AT4G29210	12	6	gene-KFK09_022409/gene-KFK09_009979/gene-KFK09_022410/gene-KFK09_020077/gene-KFK09_005378/gene-KFK09_001020	6	gene-KFK09_010962/gene-KFK09_020889/gene-KFK09_012886/gene-KFK09_026719/gene-KFK09_012120/gene-KFK09_004954
ath00100	Steroid biosynthesis	8/1087	30/4454	0.45533	0.984405	gene-KFK09_014495/gene-KFK09_006557/gene-KFK09_017569/gene-KFK09_010974/gene-KFK09_027005/gene-KFK09_017521/gene-KFK09_006295/gene-KFK09_020878	KFK09_014495/KFK09_006557/KFK09_017569/KFK09_010974/KFK09_027005/KFK09_017521/KFK09_006295/KFK09_020878	ath:AT4G37760/ath:AT4G34640/ath:AT2G15230/ath:AT2G26260/ath:AT5G50375/ath:AT3G02580/ath:AT1G50430/ath:AT4G37760	8	3	gene-KFK09_014495/gene-KFK09_017521/gene-KFK09_020878	5	gene-KFK09_006557/gene-KFK09_017569/gene-KFK09_010974/gene-KFK09_027005/gene-KFK09_006295
ath00909	Sesquiterpenoid and triterpenoid biosynthesis	3/1087	10/4454	0.456538	0.984405	gene-KFK09_014495/gene-KFK09_006557/gene-KFK09_020878	KFK09_014495/KFK09_006557/KFK09_020878	ath:AT4G37760/ath:AT4G34640/ath:AT4G37760	3	2	gene-KFK09_014495/gene-KFK09_020878	1	gene-KFK09_006557
ath00945	Stilbenoid, diarylheptanoid and gingerol biosynthesis	5/1087	18/4454	0.457662	0.984405	gene-KFK09_005436/gene-KFK09_026944/gene-KFK09_015547/gene-KFK09_011376/gene-KFK09_007477	KFK09_005436/KFK09_026944/KFK09_015547/KFK09_011376/KFK09_007477	ath:AT1G67980/ath:AT4G34050/ath:AT4G34050/ath:AT5G48930/ath:AT2G30490	5	4	gene-KFK09_005436/gene-KFK09_015547/gene-KFK09_011376/gene-KFK09_007477	1	gene-KFK09_026944
ath00240	Pyrimidine metabolism	14/1087	55/4454	0.479701	1	gene-KFK09_012113/gene-KFK09_018734/gene-KFK09_026896/gene-KFK09_004407/gene-KFK09_012085/gene-KFK09_007420/gene-KFK09_012330/gene-KFK09_019302/gene-KFK09_027093/gene-KFK09_024781/gene-KFK09_014203/gene-KFK09_012112/gene-KFK09_005362/gene-KFK09_029230	KFK09_012113/KFK09_018734/KFK09_026896/KFK09_004407/KFK09_012085/KFK09_007420/KFK09_012330/KFK09_019302/KFK09_027093/KFK09_024781/KFK09_014203/KFK09_012112/KFK09_005362/KFK09_029230	ath:AT4G02120/ath:AT5G23300/ath:AT3G12670/ath:AT5G23070/ath:AT1G50510/ath:AT3G54470/ath:AT5G12200/ath:AT4G25280/ath:AT3G27060/ath:AT2G02970/ath:AT2G19570/ath:AT4G02120/ath:AT3G12670/ath:AT4G02120	14	5	gene-KFK09_026896/gene-KFK09_004407/gene-KFK09_027093/gene-KFK09_014203/gene-KFK09_029230	9	gene-KFK09_012113/gene-KFK09_018734/gene-KFK09_012085/gene-KFK09_007420/gene-KFK09_012330/gene-KFK09_019302/gene-KFK09_024781/gene-KFK09_012112/gene-KFK09_005362
ath00053	Ascorbate and aldarate metabolism	10/1087	39/4454	0.489959	1	gene-KFK09_020965/gene-KFK09_004756/gene-KFK09_008425/gene-KFK09_022418/gene-KFK09_020392/gene-KFK09_003659/gene-KFK09_022265/gene-KFK09_026018/gene-KFK09_028756/gene-KFK09_002843	KFK09_020965/KFK09_004756/KFK09_008425/KFK09_022418/KFK09_020392/KFK09_003659/KFK09_022265/KFK09_026018/KFK09_028756/KFK09_002843	ath:AT5G15490/ath:AT3G27820/ath:AT3G52880/ath:AT1G44170/ath:AT3G52880/ath:AT1G14520/ath:AT1G54100/ath:AT4G32320/ath:AT5G55120/ath:AT5G15490	10	5	gene-KFK09_020965/gene-KFK09_022418/gene-KFK09_003659/gene-KFK09_028756/gene-KFK09_002843	5	gene-KFK09_004756/gene-KFK09_008425/gene-KFK09_020392/gene-KFK09_022265/gene-KFK09_026018
ath00563	Glycosylphosphatidylinositol (GPI)-anchor biosynthesis	6/1087	23/4454	0.505071	1	gene-KFK09_017461/gene-KFK09_007266/gene-KFK09_017418/gene-KFK09_006396/gene-KFK09_001048/gene-KFK09_009747	KFK09_017461/KFK09_007266/KFK09_017418/KFK09_006396/KFK09_001048/KFK09_009747	ath:AT1G08750/ath:AT4G35530/ath:AT3G27325/ath:AT3G01380/ath:AT5G14850/ath:AT1G16040	6	2	gene-KFK09_017418/gene-KFK09_009747	4	gene-KFK09_017461/gene-KFK09_007266/gene-KFK09_006396/gene-KFK09_001048
ath04712	Circadian rhythm - plant	14/1087	56/4454	0.510314	1	gene-KFK09_027149/gene-KFK09_019939/gene-KFK09_004883/gene-KFK09_027147/gene-KFK09_027150/gene-KFK09_016452/gene-KFK09_009706/gene-KFK09_029006/gene-KFK09_029005/gene-KFK09_025617/gene-KFK09_003600/gene-KFK09_026717/gene-KFK09_011492/gene-KFK09_008543	KFK09_027149/KFK09_019939/KFK09_004883/KFK09_027147/KFK09_027150/KFK09_016452/KFK09_009706/KFK09_029006/KFK09_029005/KFK09_025617/KFK09_003600/KFK09_026717/KFK09_011492/KFK09_008543	ath:AT5G13930/ath:AT1G68050/ath:AT1G22770/ath:AT5G13930/ath:AT5G13930/ath:AT2G23070/ath:AT1G04400/ath:AT2G44680/ath:AT2G44680/ath:AT1G01060/ath:AT2G25930/ath:AT5G57360/ath:AT1G09570/ath:AT5G11260	14	8	gene-KFK09_027149/gene-KFK09_019939/gene-KFK09_004883/gene-KFK09_027147/gene-KFK09_027150/gene-KFK09_029006/gene-KFK09_026717/gene-KFK09_008543	6	gene-KFK09_016452/gene-KFK09_009706/gene-KFK09_029005/gene-KFK09_025617/gene-KFK09_003600/gene-KFK09_011492
ath00908	Zeatin biosynthesis	12/1087	48/4454	0.517482	1	gene-KFK09_025463/gene-KFK09_017226/gene-KFK09_025462/gene-KFK09_014620/gene-KFK09_010703/gene-KFK09_006522/gene-KFK09_024659/gene-KFK09_014621/gene-KFK09_014665/gene-KFK09_010749/gene-KFK09_010705/gene-KFK09_010711	KFK09_025463/KFK09_017226/KFK09_025462/KFK09_014620/KFK09_010703/KFK09_006522/KFK09_024659/KFK09_014621/KFK09_014665/KFK09_010749/KFK09_010705/KFK09_010711	ath:AT1G22360/ath:AT2G36780/ath:AT1G22360/ath:AT1G78270/ath:AT2G36780/ath:AT1G22340/ath:AT5G21482/ath:AT5G05860/ath:AT1G22370/ath:AT2G36760/ath:AT2G36800/ath:AT2G36800	12	9	gene-KFK09_025463/gene-KFK09_017226/gene-KFK09_025462/gene-KFK09_014620/gene-KFK09_010703/gene-KFK09_014621/gene-KFK09_010749/gene-KFK09_010705/gene-KFK09_010711	3	gene-KFK09_006522/gene-KFK09_024659/gene-KFK09_014665
ath00500	Starch and sucrose metabolism	34/1087	139/4454	0.52742	1	gene-KFK09_004098/gene-KFK09_025564/gene-KFK09_010962/gene-KFK09_005756/gene-KFK09_013642/gene-KFK09_019938/gene-KFK09_023841/gene-KFK09_006206/gene-KFK09_011873/gene-KFK09_025824/gene-KFK09_024869/gene-KFK09_018291/gene-KFK09_004177/gene-KFK09_028652/gene-KFK09_029142/gene-KFK09_019783/gene-KFK09_001521/gene-KFK09_021395/gene-KFK09_020296/gene-KFK09_025519/gene-KFK09_027207/gene-KFK09_003148/gen…	KFK09_004098/KFK09_025564/KFK09_010962/KFK09_005756/KFK09_013642/KFK09_019938/KFK09_023841/KFK09_006206/KFK09_011873/KFK09_025824/KFK09_024869/KFK09_018291/KFK09_004177/KFK09_028652/KFK09_029142/KFK09_019783/KFK09_001521/KFK09_021395/KFK09_020296/KFK09_025519/KFK09_027207/KFK09_003148/KFK09_016095/KFK09_010055/KFK09_012120/KFK09_025779/KFK09_023284/KFK09_021658/KFK09_004954/KFK09_022229/KFK09_019…	ath:AT4G39210/ath:AT2G31390/ath:AT4G27830/ath:AT3G13560/ath:AT1G11720/ath:AT1G68020/ath:AT2G45880/ath:AT4G17770/ath:AT1G23870/ath:AT1G78580/ath:AT5G65140/ath:AT1G76130/ath:AT1G68020/ath:AT5G48300/ath:AT4G00490/ath:AT3G43190/ath:AT2G31390/ath:AT5G49720/ath:AT5G03650/ath:AT3G01180/ath:AT1G68020/ath:AT2G40840/ath:AT3G29320/ath:AT3G52600/ath:AT5G36890/ath:AT3G13790/ath:AT1G06410/ath:AT3G46970/ath:AT1…	34	15	gene-KFK09_025564/gene-KFK09_005756/gene-KFK09_019938/gene-KFK09_006206/gene-KFK09_011873/gene-KFK09_004177/gene-KFK09_019783/gene-KFK09_001521/gene-KFK09_021395/gene-KFK09_027207/gene-KFK09_010055/gene-KFK09_025779/gene-KFK09_023284/gene-KFK09_019220/gene-KFK09_009046	19	gene-KFK09_004098/gene-KFK09_010962/gene-KFK09_013642/gene-KFK09_023841/gene-KFK09_025824/gene-KFK09_024869/gene-KFK09_018291/gene-KFK09_028652/gene-KFK09_029142/gene-KFK09_020296/gene-KFK09_025519/gene-KFK09_003148/gene-KFK09_016095/gene-KFK09_012120/gene-KFK09_021658/gene-KFK09_004954/gene-KFK09_022229/gene-KFK09_019467/gene-KFK09_023160
ath01230	Biosynthesis of amino acids	51/1087	209/4454	0.528223	1	gene-KFK09_022617/gene-KFK09_022409/gene-KFK09_017892/gene-KFK09_018502/gene-KFK09_017491/gene-KFK09_017635/gene-KFK09_011216/gene-KFK09_016075/gene-KFK09_022389/gene-KFK09_020938/gene-KFK09_027808/gene-KFK09_009979/gene-KFK09_025702/gene-KFK09_022107/gene-KFK09_026731/gene-KFK09_027252/gene-KFK09_008130/gene-KFK09_022410/gene-KFK09_019145/gene-KFK09_020833/gene-KFK09_021897/gene-KFK09_015411/gen…	KFK09_022617/KFK09_022409/KFK09_017892/KFK09_018502/KFK09_017491/KFK09_017635/KFK09_011216/KFK09_016075/KFK09_022389/KFK09_020938/KFK09_027808/KFK09_009979/KFK09_025702/KFK09_022107/KFK09_026731/KFK09_027252/KFK09_008130/KFK09_022410/KFK09_019145/KFK09_020833/KFK09_021897/KFK09_015411/KFK09_001119/KFK09_008249/KFK09_012886/KFK09_018436/KFK09_019506/KFK09_019813/KFK09_014278/KFK09_011915/KFK09_009…	ath:AT4G01850/ath:AT1G36370/ath:AT5G08570/ath:AT1G22410/ath:AT1G71100/ath:AT5G56630/ath:AT2G36460/ath:AT1G18640/ath:AT4G38970/ath:AT3G48560/ath:AT1G65930/ath:AT3G61440/ath:AT2G36580/ath:AT4G27070/ath:AT4G34200/ath:AT3G01120/ath:AT5G08570/ath:AT1G36370/ath:AT2G05710/ath:AT5G44520/ath:AT1G79530/ath:AT4G01850/ath:AT2G22250/ath:AT1G65930/ath:AT4G37930/ath:AT2G45290/ath:AT4G39540/ath:AT4G35630/ath:AT5…	51	31	gene-KFK09_022617/gene-KFK09_022409/gene-KFK09_017892/gene-KFK09_018502/gene-KFK09_017491/gene-KFK09_011216/gene-KFK09_016075/gene-KFK09_020938/gene-KFK09_009979/gene-KFK09_025702/gene-KFK09_026731/gene-KFK09_027252/gene-KFK09_008130/gene-KFK09_022410/gene-KFK09_019145/gene-KFK09_021897/gene-KFK09_015411/gene-KFK09_001119/gene-KFK09_008249/gene-KFK09_018436/gene-KFK09_019506/gene-KFK09_019813/gen…	20	gene-KFK09_017635/gene-KFK09_022389/gene-KFK09_027808/gene-KFK09_022107/gene-KFK09_020833/gene-KFK09_012886/gene-KFK09_011915/gene-KFK09_009914/gene-KFK09_010424/gene-KFK09_007720/gene-KFK09_005361/gene-KFK09_028317/gene-KFK09_007675/gene-KFK09_021647/gene-KFK09_025016/gene-KFK09_014359/gene-KFK09_021872/gene-KFK09_017314/gene-KFK09_028046/gene-KFK09_028831
ath00906	Carotenoid biosynthesis	8/1087	32/4454	0.536865	1	gene-KFK09_002696/gene-KFK09_029176/gene-KFK09_013254/gene-KFK09_024991/gene-KFK09_025187/gene-KFK09_028074/gene-KFK09_007903/gene-KFK09_019328	KFK09_002696/KFK09_029176/KFK09_013254/KFK09_024991/KFK09_025187/KFK09_028074/KFK09_007903/KFK09_019328	ath:AT3G14440/ath:AT1G31800/ath:AT3G19270/ath:AT3G19270/ath:AT1G06820/ath:AT4G25700/ath:AT4G25700/ath:AT4G19230	8	4	gene-KFK09_002696/gene-KFK09_028074/gene-KFK09_007903/gene-KFK09_019328	4	gene-KFK09_029176/gene-KFK09_013254/gene-KFK09_024991/gene-KFK09_025187
ath03018	RNA degradation	28/1087	119/4454	0.624633	1	gene-KFK09_017635/gene-KFK09_020813/gene-KFK09_020489/gene-KFK09_005475/gene-KFK09_000161/gene-KFK09_017982/gene-KFK09_009945/gene-KFK09_011065/gene-KFK09_014089/gene-KFK09_010555/gene-KFK09_010413/gene-KFK09_012469/gene-KFK09_008146/gene-KFK09_021647/gene-KFK09_016328/gene-KFK09_017819/gene-KFK09_009675/gene-KFK09_012440/gene-KFK09_007169/gene-KFK09_014512/gene-KFK09_010851/gene-KFK09_002625/gen…	KFK09_017635/KFK09_020813/KFK09_020489/KFK09_005475/KFK09_000161/KFK09_017982/KFK09_009945/KFK09_011065/KFK09_014089/KFK09_010555/KFK09_010413/KFK09_012469/KFK09_008146/KFK09_021647/KFK09_016328/KFK09_017819/KFK09_009675/KFK09_012440/KFK09_007169/KFK09_014512/KFK09_010851/KFK09_002625/KFK09_010329/KFK09_013096/KFK09_013576/KFK09_026773/KFK09_007375/KFK09_023206	ath:AT5G56630/ath:AT3G20800/ath:AT3G46210/ath:AT2G06990/ath:AT1G75660/ath:AT1G02080/ath:AT4G00660/ath:AT1G59760/ath:AT3G61620/ath:AT3G13470/ath:AT5G59460/ath:AT2G32070/ath:AT1G31500/ath:AT2G29560/ath:AT3G22270/ath:AT2G17510/ath:AT2G35920/ath:AT4G29830/ath:AT5G22250/ath:AT1G65700/ath:AT1G03905/ath:AT5G18230/ath:AT5G09590/ath:AT3G07750/ath:AT1G03330/ath:AT2G32070/ath:AT5G60170/ath:AT1G08370	28	10	gene-KFK09_020489/gene-KFK09_012469/gene-KFK09_016328/gene-KFK09_012440/gene-KFK09_014512/gene-KFK09_010851/gene-KFK09_013096/gene-KFK09_013576/gene-KFK09_026773/gene-KFK09_023206	18	gene-KFK09_017635/gene-KFK09_020813/gene-KFK09_005475/gene-KFK09_000161/gene-KFK09_017982/gene-KFK09_009945/gene-KFK09_011065/gene-KFK09_014089/gene-KFK09_010555/gene-KFK09_010413/gene-KFK09_008146/gene-KFK09_021647/gene-KFK09_017819/gene-KFK09_009675/gene-KFK09_007169/gene-KFK09_002625/gene-KFK09_010329/gene-KFK09_007375
ath03013	RNA transport	38/1087	161/4454	0.626096	1	gene-KFK09_002812/gene-KFK09_004202/gene-KFK09_020635/gene-KFK09_020665/gene-KFK09_005479/gene-KFK09_013486/gene-KFK09_008241/gene-KFK09_012079/gene-KFK09_012720/gene-KFK09_006304/gene-KFK09_012408/gene-KFK09_019683/gene-KFK09_025611/gene-KFK09_026761/gene-KFK09_003777/gene-KFK09_021854/gene-KFK09_001054/gene-KFK09_018482/gene-KFK09_020637/gene-KFK09_017086/gene-KFK09_014162/gene-KFK09_003918/gen…	KFK09_002812/KFK09_004202/KFK09_020635/KFK09_020665/KFK09_005479/KFK09_013486/KFK09_008241/KFK09_012079/KFK09_012720/KFK09_006304/KFK09_012408/KFK09_019683/KFK09_025611/KFK09_026761/KFK09_003777/KFK09_021854/KFK09_001054/KFK09_018482/KFK09_020637/KFK09_017086/KFK09_014162/KFK09_003918/KFK09_012207/KFK09_027863/KFK09_001084/KFK09_026097/KFK09_000379/KFK09_003920/KFK09_021117/KFK09_027023/KFK09_022…	ath:AT2G05120/ath:AT2G03820/ath:AT1G07940/ath:AT1G07940/ath:AT4G18040/ath:AT1G72340/ath:AT4G20980/ath:AT3G11400/ath:AT5G59980/ath:AT3G13920/ath:AT3G05040/ath:AT4G11420/ath:AT5G27640/ath:AT5G57870/ath:AT2G04520/ath:AT5G42920/ath:AT2G29210/ath:AT1G02140/ath:AT1G07940/ath:AT5G05680/ath:AT2G19430/ath:AT3G19760/ath:AT1G77840/ath:AT1G54270/ath:AT1G16610/ath:AT3G16260/ath:AT2G13540/ath:AT3G19760/ath:AT5…	38	15	gene-KFK09_004202/gene-KFK09_020635/gene-KFK09_020665/gene-KFK09_013486/gene-KFK09_008241/gene-KFK09_012079/gene-KFK09_006304/gene-KFK09_026761/gene-KFK09_020637/gene-KFK09_003918/gene-KFK09_027863/gene-KFK09_003920/gene-KFK09_022001/gene-KFK09_007149/gene-KFK09_011649	23	gene-KFK09_002812/gene-KFK09_005479/gene-KFK09_012720/gene-KFK09_012408/gene-KFK09_019683/gene-KFK09_025611/gene-KFK09_003777/gene-KFK09_021854/gene-KFK09_001054/gene-KFK09_018482/gene-KFK09_017086/gene-KFK09_014162/gene-KFK09_012207/gene-KFK09_001084/gene-KFK09_026097/gene-KFK09_000379/gene-KFK09_021117/gene-KFK09_027023/gene-KFK09_027049/gene-KFK09_023897/gene-KFK09_023758/gene-KFK09_017198/gen…
ath00900	Terpenoid backbone biosynthesis	11/1087	48/4454	0.650113	1	gene-KFK09_021168/gene-KFK09_027438/gene-KFK09_007805/gene-KFK09_009613/gene-KFK09_021440/gene-KFK09_028710/gene-KFK09_026849/gene-KFK09_018846/gene-KFK09_003379/gene-KFK09_003363/gene-KFK09_021352	KFK09_021168/KFK09_027438/KFK09_007805/KFK09_009613/KFK09_021440/KFK09_028710/KFK09_026849/KFK09_018846/KFK09_003379/KFK09_003363/KFK09_021352	ath:AT2G17570/ath:AT4G36810/ath:AT4G38460/ath:AT5G47770/ath:AT1G74470/ath:AT1G76490/ath:AT1G17050/ath:AT1G31910/ath:AT5G47720/ath:AT5G62790/ath:AT2G26930	11	3	gene-KFK09_027438/gene-KFK09_028710/gene-KFK09_003363	8	gene-KFK09_021168/gene-KFK09_007805/gene-KFK09_009613/gene-KFK09_021440/gene-KFK09_026849/gene-KFK09_018846/gene-KFK09_003379/gene-KFK09_021352
ath00051	Fructose and mannose metabolism	13/1087	58/4454	0.687684	1	gene-KFK09_025564/gene-KFK09_017635/gene-KFK09_011216/gene-KFK09_010995/gene-KFK09_008872/gene-KFK09_022389/gene-KFK09_012801/gene-KFK09_001521/gene-KFK09_010424/gene-KFK09_011489/gene-KFK09_000896/gene-KFK09_009271/gene-KFK09_018946	KFK09_025564/KFK09_017635/KFK09_011216/KFK09_010995/KFK09_008872/KFK09_022389/KFK09_012801/KFK09_001521/KFK09_010424/KFK09_011489/KFK09_000896/KFK09_009271/KFK09_018946	ath:AT2G31390/ath:AT5G56630/ath:AT2G36460/ath:AT5G57655/ath:AT5G66460/ath:AT4G38970/ath:AT3G54050/ath:AT2G31390/ath:AT3G55440/ath:AT5G66460/ath:AT5G01930/ath:AT1G74910/ath:AT3G51160	13	7	gene-KFK09_025564/gene-KFK09_011216/gene-KFK09_008872/gene-KFK09_001521/gene-KFK09_011489/gene-KFK09_009271/gene-KFK09_018946	6	gene-KFK09_017635/gene-KFK09_010995/gene-KFK09_022389/gene-KFK09_012801/gene-KFK09_010424/gene-KFK09_000896
ath00860	Porphyrin and chlorophyll metabolism	10/1087	45/4454	0.689462	1	gene-KFK09_015074/gene-KFK09_005592/gene-KFK09_012290/gene-KFK09_019890/gene-KFK09_021440/gene-KFK09_005456/gene-KFK09_002692/gene-KFK09_016581/gene-KFK09_020266/gene-KFK09_020358	KFK09_015074/KFK09_005592/KFK09_012290/KFK09_019890/KFK09_021440/KFK09_005456/KFK09_002692/KFK09_016581/KFK09_020266/KFK09_020358	ath:AT2G40490/ath:AT5G40850/ath:AT1G69740/ath:AT5G08280/ath:AT1G74470/ath:AT5G14220/ath:AT2G44520/ath:AT5G64050/ath:AT3G44880/ath:AT4G22920	10	4	gene-KFK09_005592/gene-KFK09_002692/gene-KFK09_020266/gene-KFK09_020358	6	gene-KFK09_015074/gene-KFK09_012290/gene-KFK09_019890/gene-KFK09_021440/gene-KFK09_005456/gene-KFK09_016581
ath00760	Nicotinate and nicotinamide metabolism	4/1087	19/4454	0.71772	1	gene-KFK09_027661/gene-KFK09_013963/gene-KFK09_008754/gene-KFK09_000827	KFK09_027661/KFK09_013963/KFK09_008754/KFK09_000827	ath:AT5G20070/ath:AT1G21640/ath:AT5G50210/ath:AT3G21070	4	2	gene-KFK09_027661/gene-KFK09_008754	2	gene-KFK09_013963/gene-KFK09_000827
ath03060	Protein export	12/1087	55/4454	0.722335	1	gene-KFK09_025744/gene-KFK09_014615/gene-KFK09_012420/gene-KFK09_015472/gene-KFK09_010563/gene-KFK09_005951/gene-KFK09_011871/gene-KFK09_009936/gene-KFK09_000359/gene-KFK09_007550/gene-KFK09_005641/gene-KFK09_025741	KFK09_025744/KFK09_014615/KFK09_012420/KFK09_015472/KFK09_010563/KFK09_005951/KFK09_011871/KFK09_009936/KFK09_000359/KFK09_007550/KFK09_005641/KFK09_025741	ath:AT5G03940/ath:AT1G06870/ath:AT4G01800/ath:AT5G05670/ath:AT2G43640/ath:AT2G34250/ath:AT4G24920/ath:AT3G60540/ath:AT1G79940/ath:AT5G61970/ath:AT1G52600/ath:AT5G03940	12	4	gene-KFK09_014615/gene-KFK09_015472/gene-KFK09_005951/gene-KFK09_009936	8	gene-KFK09_025744/gene-KFK09_012420/gene-KFK09_010563/gene-KFK09_011871/gene-KFK09_000359/gene-KFK09_007550/gene-KFK09_005641/gene-KFK09_025741
ath00960	Tropane, piperidine and pyridine alkaloid biosynthesis	5/1087	24/4454	0.732562	1	gene-KFK09_017014/gene-KFK09_001119/gene-KFK09_027026/gene-KFK09_011915/gene-KFK09_021603	KFK09_017014/KFK09_001119/KFK09_027026/KFK09_011915/KFK09_021603	ath:AT5G06060/ath:AT2G22250/ath:AT2G42490/ath:AT4G31990/ath:AT5G06060	5	2	gene-KFK09_001119/gene-KFK09_027026	3	gene-KFK09_017014/gene-KFK09_011915/gene-KFK09_021603
ath00561	Glycerolipid metabolism	13/1087	60/4454	0.736669	1	gene-KFK09_018853/gene-KFK09_005747/gene-KFK09_026613/gene-KFK09_015469/gene-KFK09_022418/gene-KFK09_003054/gene-KFK09_008900/gene-KFK09_003313/gene-KFK09_026228/gene-KFK09_022265/gene-KFK09_026512/gene-KFK09_000961/gene-KFK09_026798	KFK09_018853/KFK09_005747/KFK09_026613/KFK09_015469/KFK09_022418/KFK09_003054/KFK09_008900/KFK09_003313/KFK09_026228/KFK09_022265/KFK09_026512/KFK09_000961/KFK09_026798	ath:AT1G32200/ath:AT2G38110/ath:AT5G20410/ath:AT5G20410/ath:AT1G44170/ath:AT2G20900/ath:AT1G06520/ath:AT5G01220/ath:AT2G19450/ath:AT1G54100/ath:AT1G06520/ath:AT4G33030/ath:AT4G01950	13	7	gene-KFK09_005747/gene-KFK09_026613/gene-KFK09_015469/gene-KFK09_022418/gene-KFK09_008900/gene-KFK09_003313/gene-KFK09_026512	6	gene-KFK09_018853/gene-KFK09_003054/gene-KFK09_026228/gene-KFK09_022265/gene-KFK09_000961/gene-KFK09_026798
ath04626	Plant-pathogen interaction	41/1087	181/4454	0.739148	1	gene-KFK09_014931/gene-KFK09_003717/gene-KFK09_005789/gene-KFK09_020333/gene-KFK09_001324/gene-KFK09_019164/gene-KFK09_022581/gene-KFK09_009734/gene-KFK09_026117/gene-KFK09_004060/gene-KFK09_012368/gene-KFK09_011162/gene-KFK09_028715/gene-KFK09_006970/gene-KFK09_023620/gene-KFK09_025787/gene-KFK09_000364/gene-KFK09_015414/gene-KFK09_025936/gene-KFK09_008979/gene-KFK09_009606/gene-KFK09_014992/gen…	KFK09_014931/KFK09_003717/KFK09_005789/KFK09_020333/KFK09_001324/KFK09_019164/KFK09_022581/KFK09_009734/KFK09_026117/KFK09_004060/KFK09_012368/KFK09_011162/KFK09_028715/KFK09_006970/KFK09_023620/KFK09_025787/KFK09_000364/KFK09_015414/KFK09_025936/KFK09_008979/KFK09_009606/KFK09_014992/KFK09_026321/KFK09_000980/KFK09_016754/KFK09_005652/KFK09_003232/KFK09_026143/KFK09_027153/KFK09_002244/KFK09_027…	ath:AT5G56270/ath:AT4G01250/ath:AT5G12480/ath:AT4G24190/ath:AT2G17290/ath:AT4G01370/ath:AT3G07490/ath:AT2G17290/ath:AT4G01250/ath:AT1G19440/ath:AT5G04170/ath:AT5G13160/ath:AT5G42380/ath:AT5G56030/ath:AT2G28630/ath:AT4G11260/ath:AT4G04720/ath:AT2G47060/ath:AT2G26640/ath:AT1G25450/ath:AT5G13160/ath:AT2G38910/ath:AT2G43790/ath:AT3G43810/ath:AT4G20780/ath:AT1G18210/ath:AT3G43810/ath:AT4G23650/ath:AT1…	41	24	gene-KFK09_003717/gene-KFK09_005789/gene-KFK09_001324/gene-KFK09_019164/gene-KFK09_009734/gene-KFK09_026117/gene-KFK09_004060/gene-KFK09_012368/gene-KFK09_011162/gene-KFK09_006970/gene-KFK09_015414/gene-KFK09_014992/gene-KFK09_000980/gene-KFK09_016754/gene-KFK09_005652/gene-KFK09_003232/gene-KFK09_027298/gene-KFK09_015325/gene-KFK09_025380/gene-KFK09_002449/gene-KFK09_028719/gene-KFK09_027666/gen…	17	gene-KFK09_014931/gene-KFK09_020333/gene-KFK09_022581/gene-KFK09_028715/gene-KFK09_023620/gene-KFK09_025787/gene-KFK09_000364/gene-KFK09_025936/gene-KFK09_008979/gene-KFK09_009606/gene-KFK09_026321/gene-KFK09_026143/gene-KFK09_027153/gene-KFK09_002244/gene-KFK09_016423/gene-KFK09_019608/gene-KFK09_022823
ath00310	Lysine degradation	8/1087	38/4454	0.743451	1	gene-KFK09_020210/gene-KFK09_022418/gene-KFK09_015586/gene-KFK09_022265/gene-KFK09_017652/gene-KFK09_003379/gene-KFK09_005760/gene-KFK09_008150	KFK09_020210/KFK09_022418/KFK09_015586/KFK09_022265/KFK09_017652/KFK09_003379/KFK09_005760/KFK09_008150	ath:AT4G13460/ath:AT1G44170/ath:AT2G24580/ath:AT1G54100/ath:AT4G16210/ath:AT5G47720/ath:AT5G06620/ath:AT2G44150	8	3	gene-KFK09_022418/gene-KFK09_015586/gene-KFK09_017652	5	gene-KFK09_020210/gene-KFK09_022265/gene-KFK09_003379/gene-KFK09_005760/gene-KFK09_008150
ath00513	Various types of N-glycan biosynthesis	8/1087	38/4454	0.743451	1	gene-KFK09_020303/gene-KFK09_013992/gene-KFK09_027342/gene-KFK09_026327/gene-KFK09_015592/gene-KFK09_020613/gene-KFK09_009056/gene-KFK09_002940	KFK09_020303/KFK09_013992/KFK09_027342/KFK09_026327/KFK09_015592/KFK09_020613/KFK09_009056/KFK09_002940	ath:AT4G38240/ath:AT1G71990/ath:AT4G18230/ath:AT1G16900/ath:AT1G51590/ath:AT4G21150/ath:AT1G05590/ath:AT1G61790	8	2	gene-KFK09_013992/gene-KFK09_002940	6	gene-KFK09_020303/gene-KFK09_027342/gene-KFK09_026327/gene-KFK09_015592/gene-KFK09_020613/gene-KFK09_009056
ath00640	Propanoate metabolism	8/1087	39/4454	0.770695	1	gene-KFK09_017955/gene-KFK09_000151/gene-KFK09_015529/gene-KFK09_023047/gene-KFK09_017652/gene-KFK09_009054/gene-KFK09_003379/gene-KFK09_025693	KFK09_017955/KFK09_000151/KFK09_015529/KFK09_023047/KFK09_017652/KFK09_009054/KFK09_003379/KFK09_025693	ath:AT2G20420/ath:AT4G17260/ath:AT4G04320/ath:AT1G06290/ath:AT4G16210/ath:AT5G23250/ath:AT5G47720/ath:AT5G36880	8	3	gene-KFK09_000151/gene-KFK09_017652/gene-KFK09_009054	5	gene-KFK09_017955/gene-KFK09_015529/gene-KFK09_023047/gene-KFK09_003379/gene-KFK09_025693
ath00600	Sphingolipid metabolism	6/1087	30/4454	0.776764	1	gene-KFK09_013108/gene-KFK09_021012/gene-KFK09_018453/gene-KFK09_021646/gene-KFK09_020117/gene-KFK09_019383	KFK09_013108/KFK09_021012/KFK09_018453/KFK09_021646/KFK09_020117/KFK09_019383	ath:AT1G69640/ath:AT4G21540/ath:AT5G51290/ath:AT2G38010/ath:AT1G69640/ath:AT4G22330	6	4	gene-KFK09_013108/gene-KFK09_021012/gene-KFK09_018453/gene-KFK09_020117	2	gene-KFK09_021646/gene-KFK09_019383
ath00511	Other glycan degradation	4/1087	21/4454	0.791687	1	gene-KFK09_025654/gene-KFK09_028090/gene-KFK09_009056/gene-KFK09_009540	KFK09_025654/KFK09_028090/KFK09_009056/KFK09_009540	ath:AT5G13980/ath:AT5G61540/ath:AT1G05590/ath:AT3G26720	4	0		4	gene-KFK09_025654/gene-KFK09_028090/gene-KFK09_009056/gene-KFK09_009540
ath04130	SNARE interactions in vesicular transport	6/1087	31/4454	0.804413	1	gene-KFK09_012325/gene-KFK09_024268/gene-KFK09_008193/gene-KFK09_002693/gene-KFK09_016264/gene-KFK09_014121	KFK09_012325/KFK09_024268/KFK09_008193/KFK09_002693/KFK09_016264/KFK09_014121	ath:AT3G24350/ath:AT5G39510/ath:AT1G61290/ath:AT3G11820/ath:AT3G11820/ath:AT3G29100	6	5	gene-KFK09_012325/gene-KFK09_024268/gene-KFK09_008193/gene-KFK09_002693/gene-KFK09_016264	1	gene-KFK09_014121
ath00061	Fatty acid biosynthesis	9/1087	45/4454	0.804663	1	gene-KFK09_026055/gene-KFK09_006071/gene-KFK09_027684/gene-KFK09_021017/gene-KFK09_001425/gene-KFK09_020775/gene-KFK09_011120/gene-KFK09_020112/gene-KFK09_001125	KFK09_026055/KFK09_006071/KFK09_027684/KFK09_021017/KFK09_001425/KFK09_020775/KFK09_011120/KFK09_020112/KFK09_001125	ath:AT1G08510/ath:AT3G05970/ath:AT1G08510/ath:AT2G43710/ath:AT2G47240/ath:AT3G03980/ath:AT2G43710/ath:AT1G62640/ath:AT1G77590	9	6	gene-KFK09_026055/gene-KFK09_027684/gene-KFK09_021017/gene-KFK09_020775/gene-KFK09_011120/gene-KFK09_020112	3	gene-KFK09_006071/gene-KFK09_001425/gene-KFK09_001125
ath03015	mRNA surveillance pathway	26/1087	121/4454	0.805224	1	gene-KFK09_001061/gene-KFK09_017605/gene-KFK09_018260/gene-KFK09_017604/gene-KFK09_015219/gene-KFK09_019709/gene-KFK09_018581/gene-KFK09_001054/gene-KFK09_022628/gene-KFK09_018482/gene-KFK09_018367/gene-KFK09_003918/gene-KFK09_015742/gene-KFK09_021214/gene-KFK09_028727/gene-KFK09_001084/gene-KFK09_019338/gene-KFK09_012300/gene-KFK09_000379/gene-KFK09_003920/gene-KFK09_022158/gene-KFK09_011081/gen…	KFK09_001061/KFK09_017605/KFK09_018260/KFK09_017604/KFK09_015219/KFK09_019709/KFK09_018581/KFK09_001054/KFK09_022628/KFK09_018482/KFK09_018367/KFK09_003918/KFK09_015742/KFK09_021214/KFK09_028727/KFK09_001084/KFK09_019338/KFK09_012300/KFK09_000379/KFK09_003920/KFK09_022158/KFK09_011081/KFK09_028515/KFK09_024434/KFK09_016298/KFK09_027049	ath:AT2G39840/ath:AT4G15415/ath:AT1G12920/ath:AT4G15415/ath:AT3G05580/ath:AT3G26618/ath:AT4G25550/ath:AT2G29210/ath:AT1G17720/ath:AT1G02140/ath:AT5G66240/ath:AT3G19760/ath:AT4G15415/ath:AT3G58500/ath:AT5G19400/ath:AT1G16610/ath:AT5G60940/ath:AT5G55670/ath:AT2G13540/ath:AT3G19760/ath:AT4G36960/ath:AT4G27650/ath:AT4G15415/ath:AT1G18070/ath:AT1G30460/ath:AT3G19760	26	14	gene-KFK09_001061/gene-KFK09_017605/gene-KFK09_018260/gene-KFK09_017604/gene-KFK09_015219/gene-KFK09_019709/gene-KFK09_003918/gene-KFK09_015742/gene-KFK09_021214/gene-KFK09_028727/gene-KFK09_012300/gene-KFK09_003920/gene-KFK09_028515/gene-KFK09_016298	12	gene-KFK09_018581/gene-KFK09_001054/gene-KFK09_022628/gene-KFK09_018482/gene-KFK09_018367/gene-KFK09_001084/gene-KFK09_019338/gene-KFK09_000379/gene-KFK09_022158/gene-KFK09_011081/gene-KFK09_024434/gene-KFK09_027049
ath00350	Tyrosine metabolism	7/1087	36/4454	0.811571	1	gene-KFK09_007816/gene-KFK09_001119/gene-KFK09_027026/gene-KFK09_019045/gene-KFK09_011915/gene-KFK09_024505/gene-KFK09_019828	KFK09_007816/KFK09_001119/KFK09_027026/KFK09_019045/KFK09_011915/KFK09_024505/KFK09_019828	ath:AT5G24760/ath:AT2G22250/ath:AT2G42490/ath:AT1G64710/ath:AT4G31990/ath:AT1G77120/ath:AT1G06570	7	3	gene-KFK09_001119/gene-KFK09_027026/gene-KFK09_024505	4	gene-KFK09_007816/gene-KFK09_019045/gene-KFK09_011915/gene-KFK09_019828
ath00510	N-Glycan biosynthesis	10/1087	50/4454	0.813104	1	gene-KFK09_020303/gene-KFK09_027342/gene-KFK09_006605/gene-KFK09_010494/gene-KFK09_026327/gene-KFK09_015592/gene-KFK09_020613/gene-KFK09_005793/gene-KFK09_002940/gene-KFK09_020629	KFK09_020303/KFK09_027342/KFK09_006605/KFK09_010494/KFK09_026327/KFK09_015592/KFK09_020613/KFK09_005793/KFK09_002940/KFK09_020629	ath:AT4G38240/ath:AT4G18230/ath:AT2G39630/ath:AT2G44660/ath:AT1G16900/ath:AT1G51590/ath:AT4G21150/ath:AT5G63840/ath:AT1G61790/ath:AT5G03080	10	3	gene-KFK09_010494/gene-KFK09_002940/gene-KFK09_020629	7	gene-KFK09_020303/gene-KFK09_027342/gene-KFK09_006605/gene-KFK09_026327/gene-KFK09_015592/gene-KFK09_020613/gene-KFK09_005793
ath00400	Phenylalanine, tyrosine and tryptophan biosynthesis	8/1087	41/4454	0.818761	1	gene-KFK09_018502/gene-KFK09_022107/gene-KFK09_001119/gene-KFK09_019506/gene-KFK09_011915/gene-KFK09_018437/gene-KFK09_021872/gene-KFK09_007772	KFK09_018502/KFK09_022107/KFK09_001119/KFK09_019506/KFK09_011915/KFK09_018437/KFK09_021872/KFK09_007772	ath:AT1G22410/ath:AT4G27070/ath:AT2G22250/ath:AT4G39540/ath:AT4G31990/ath:AT2G45300/ath:AT1G25220/ath:AT1G11790	8	5	gene-KFK09_018502/gene-KFK09_001119/gene-KFK09_019506/gene-KFK09_018437/gene-KFK09_007772	3	gene-KFK09_022107/gene-KFK09_011915/gene-KFK09_021872
ath00340	Histidine metabolism	3/1087	17/4454	0.822866	1	gene-KFK09_022418/gene-KFK09_028317/gene-KFK09_022265	KFK09_022418/KFK09_028317/KFK09_022265	ath:AT1G44170/ath:AT2G36230/ath:AT1G54100	3	1	gene-KFK09_022418	2	gene-KFK09_028317/gene-KFK09_022265
ath00300	Lysine biosynthesis	2/1087	12/4454	0.830623	1	gene-KFK09_009914/gene-KFK09_017314	KFK09_009914/KFK09_017314	ath:AT3G59890/ath:AT4G19710	2	0		2	gene-KFK09_009914/gene-KFK09_017314
ath04122	Sulfur relay system	2/1087	12/4454	0.830623	1	gene-KFK09_025141/gene-KFK09_016757	KFK09_025141/KFK09_016757	ath:AT1G79230/ath:AT5G55130	2	0		2	gene-KFK09_025141/gene-KFK09_016757
ath04070	Phosphatidylinositol signaling system	10/1087	51/4454	0.832712	1	gene-KFK09_005145/gene-KFK09_013667/gene-KFK09_003054/gene-KFK09_000980/gene-KFK09_003232/gene-KFK09_027298/gene-KFK09_003357/gene-KFK09_013656/gene-KFK09_015165/gene-KFK09_019706	KFK09_005145/KFK09_013667/KFK09_003054/KFK09_000980/KFK09_003232/KFK09_027298/KFK09_003357/KFK09_013656/KFK09_015165/KFK09_019706	ath:AT5G61760/ath:AT1G10900/ath:AT2G20900/ath:AT3G43810/ath:AT3G43810/ath:AT1G66410/ath:AT1G60490/ath:AT1G77740/ath:AT3G43810/ath:AT1G77740	10	6	gene-KFK09_005145/gene-KFK09_000980/gene-KFK09_003232/gene-KFK09_027298/gene-KFK09_013656/gene-KFK09_015165	4	gene-KFK09_013667/gene-KFK09_003054/gene-KFK09_003357/gene-KFK09_019706
ath01210	2-Oxocarboxylic acid metabolism	9/1087	47/4454	0.845194	1	gene-KFK09_020938/gene-KFK09_027808/gene-KFK09_019145/gene-KFK09_008249/gene-KFK09_011915/gene-KFK09_005361/gene-KFK09_025016/gene-KFK09_014359/gene-KFK09_028046	KFK09_020938/KFK09_027808/KFK09_019145/KFK09_008249/KFK09_011915/KFK09_005361/KFK09_025016/KFK09_014359/KFK09_028046	ath:AT3G48560/ath:AT1G65930/ath:AT2G05710/ath:AT1G65930/ath:AT4G31990/ath:AT1G65930/ath:AT1G44820/ath:AT4G13430/ath:AT2G05710	9	3	gene-KFK09_020938/gene-KFK09_019145/gene-KFK09_008249	6	gene-KFK09_027808/gene-KFK09_011915/gene-KFK09_005361/gene-KFK09_025016/gene-KFK09_014359/gene-KFK09_028046
ath00910	Nitrogen metabolism	4/1087	23/4454	0.849234	1	gene-KFK09_024992/gene-KFK09_025394/gene-KFK09_013260/gene-KFK09_004050	KFK09_024992/KFK09_025394/KFK09_013260/KFK09_004050	ath:AT2G15620/ath:AT1G08080/ath:AT1G77760/ath:AT5G14740	4	2	gene-KFK09_024992/gene-KFK09_013260	2	gene-KFK09_025394/gene-KFK09_004050
ath04136	Autophagy - other	7/1087	38/4454	0.854849	1	gene-KFK09_028143/gene-KFK09_025095/gene-KFK09_021214/gene-KFK09_003357/gene-KFK09_022282/gene-KFK09_016813/gene-KFK09_001702	KFK09_028143/KFK09_025095/KFK09_021214/KFK09_003357/KFK09_022282/KFK09_016813/KFK09_001702	ath:AT3G49590/ath:AT1G50030/ath:AT3G58500/ath:AT1G60490/ath:AT3G13970/ath:AT3G08850/ath:AT4G16520	7	3	gene-KFK09_028143/gene-KFK09_021214/gene-KFK09_016813	4	gene-KFK09_025095/gene-KFK09_003357/gene-KFK09_022282/gene-KFK09_001702
ath00562	Inositol phosphate metabolism	10/1087	53/4454	0.867128	1	gene-KFK09_005145/gene-KFK09_010424/gene-KFK09_013667/gene-KFK09_007413/gene-KFK09_008351/gene-KFK09_003659/gene-KFK09_001954/gene-KFK09_003357/gene-KFK09_013656/gene-KFK09_019706	KFK09_005145/KFK09_010424/KFK09_013667/KFK09_007413/KFK09_008351/KFK09_003659/KFK09_001954/KFK09_003357/KFK09_013656/KFK09_019706	ath:AT5G61760/ath:AT3G55440/ath:AT1G10900/ath:AT2G26870/ath:AT3G48610/ath:AT1G14520/ath:AT1G22620/ath:AT1G60490/ath:AT1G77740/ath:AT1G77740	10	3	gene-KFK09_005145/gene-KFK09_003659/gene-KFK09_013656	7	gene-KFK09_010424/gene-KFK09_013667/gene-KFK09_007413/gene-KFK09_008351/gene-KFK09_001954/gene-KFK09_003357/gene-KFK09_019706
ath03020	RNA polymerase	7/1087	39/4454	0.873257	1	gene-KFK09_017356/gene-KFK09_004398/gene-KFK09_027016/gene-KFK09_001333/gene-KFK09_005148/gene-KFK09_012271/gene-KFK09_013475	KFK09_017356/KFK09_004398/KFK09_027016/KFK09_001333/KFK09_005148/KFK09_012271/KFK09_013475	ath:AT3G57660/ath:AT5G59180/ath:AT3G52090/ath:AT4G21710/ath:AT3G57080/ath:AT1G54250/ath:AT3G13940	7	0		7	gene-KFK09_017356/gene-KFK09_004398/gene-KFK09_027016/gene-KFK09_001333/gene-KFK09_005148/gene-KFK09_012271/gene-KFK09_013475
ath00780	Biotin metabolism	3/1087	19/4454	0.877913	1	gene-KFK09_017879/gene-KFK09_020775/gene-KFK09_001507	KFK09_017879/KFK09_020775/KFK09_001507	ath:AT5G04620/ath:AT3G03980/ath:AT2G43360	3	2	gene-KFK09_017879/gene-KFK09_020775	1	gene-KFK09_001507
ath00950	Isoquinoline alkaloid biosynthesis	3/1087	19/4454	0.877913	1	gene-KFK09_001119/gene-KFK09_027026/gene-KFK09_011915	KFK09_001119/KFK09_027026/KFK09_011915	ath:AT2G22250/ath:AT2G42490/ath:AT4G31990	3	2	gene-KFK09_001119/gene-KFK09_027026	1	gene-KFK09_011915
ath03030	DNA replication	9/1087	49/4454	0.878793	1	gene-KFK09_012436/gene-KFK09_011528/gene-KFK09_005220/gene-KFK09_005219/gene-KFK09_009733/gene-KFK09_007146/gene-KFK09_025191/gene-KFK09_015617/gene-KFK09_007176	KFK09_012436/KFK09_011528/KFK09_005220/KFK09_005219/KFK09_009733/KFK09_007146/KFK09_025191/KFK09_015617/KFK09_007176	ath:AT4G02060/ath:AT2G25100/ath:AT2G16440/ath:AT2G16440/ath:AT2G42120/ath:AT2G25100/ath:AT5G22010/ath:AT2G24490/ath:AT1G21690	9	4	gene-KFK09_012436/gene-KFK09_005220/gene-KFK09_005219/gene-KFK09_015617	5	gene-KFK09_011528/gene-KFK09_009733/gene-KFK09_007146/gene-KFK09_025191/gene-KFK09_007176
ath00564	Glycerophospholipid metabolism	16/1087	82/4454	0.881126	1	gene-KFK09_018853/gene-KFK09_005747/gene-KFK09_007743/gene-KFK09_000490/gene-KFK09_008350/gene-KFK09_003136/gene-KFK09_007413/gene-KFK09_003054/gene-KFK09_008900/gene-KFK09_008351/gene-KFK09_004787/gene-KFK09_016749/gene-KFK09_013649/gene-KFK09_014065/gene-KFK09_026512/gene-KFK09_026798	KFK09_018853/KFK09_005747/KFK09_007743/KFK09_000490/KFK09_008350/KFK09_003136/KFK09_007413/KFK09_003054/KFK09_008900/KFK09_008351/KFK09_004787/KFK09_016749/KFK09_013649/KFK09_014065/KFK09_026512/KFK09_026798	ath:AT1G32200/ath:AT2G38110/ath:AT2G42010/ath:AT1G80950/ath:AT1G15110/ath:AT2G41540/ath:AT2G26870/ath:AT2G20900/ath:AT1G06520/ath:AT3G48610/ath:AT3G15730/ath:AT2G38670/ath:AT2G06925/ath:AT1G15110/ath:AT1G06520/ath:AT4G01950	16	7	gene-KFK09_005747/gene-KFK09_003136/gene-KFK09_008900/gene-KFK09_004787/gene-KFK09_013649/gene-KFK09_014065/gene-KFK09_026512	9	gene-KFK09_018853/gene-KFK09_007743/gene-KFK09_000490/gene-KFK09_008350/gene-KFK09_007413/gene-KFK09_003054/gene-KFK09_008351/gene-KFK09_016749/gene-KFK09_026798
ath00052	Galactose metabolism	7/1087	41/4454	0.904294	1	gene-KFK09_001420/gene-KFK09_017635/gene-KFK09_006443/gene-KFK09_013142/gene-KFK09_010055/gene-KFK09_025779/gene-KFK09_019380	KFK09_001420/KFK09_017635/KFK09_006443/KFK09_013142/KFK09_010055/KFK09_025779/KFK09_019380	ath:AT1G56600/ath:AT5G56630/ath:AT5G20250/ath:AT3G47800/ath:AT3G52600/ath:AT3G13790/ath:AT5G18200	7	5	gene-KFK09_001420/gene-KFK09_006443/gene-KFK09_010055/gene-KFK09_025779/gene-KFK09_019380	2	gene-KFK09_017635/gene-KFK09_013142
ath02010	ABC transporters	4/1087	26/4454	0.910015	1	gene-KFK09_011356/gene-KFK09_010522/gene-KFK09_010468/gene-KFK09_018848	KFK09_011356/KFK09_010522/KFK09_010468/KFK09_018848	ath:AT3G62150/ath:AT4G25960/ath:AT3G55320/ath:AT2G36910	4	3	gene-KFK09_011356/gene-KFK09_010468/gene-KFK09_018848	1	gene-KFK09_010522
ath00073	Cutin, suberine and wax biosynthesis	3/1087	21/4454	0.917204	1	gene-KFK09_025334/gene-KFK09_000702/gene-KFK09_025865	KFK09_025334/KFK09_000702/KFK09_025865	ath:AT1G11600/ath:AT4G33790/ath:AT5G41040	3	3	gene-KFK09_025334/gene-KFK09_000702/gene-KFK09_025865	0
ath00740	Riboflavin metabolism	3/1087	21/4454	0.917204	1	gene-KFK09_024916/gene-KFK09_008677/gene-KFK09_012729	KFK09_024916/KFK09_008677/KFK09_012729	ath:AT5G64300/ath:AT1G79790/ath:AT5G59750	3	1	gene-KFK09_024916	2	gene-KFK09_008677/gene-KFK09_012729
ath03050	Proteasome	9/1087	54/4454	0.937366	1	gene-KFK09_017067/novel.974/gene-KFK09_018238/gene-KFK09_008831/gene-KFK09_001463/gene-KFK09_011880/gene-KFK09_010277/gene-KFK09_002003/novel.644	KFK09_017067/-/KFK09_018238/KFK09_008831/KFK09_001463/KFK09_011880/KFK09_010277/KFK09_002003/-	ath:AT5G05780/ath:AT1G56450/ath:AT1G20200/ath:AT5G09900/ath:AT5G42790/ath:AT3G05530/ath:AT2G27020/ath:AT1G45000/ath:AT1G56450	9	1	gene-KFK09_018238	8	gene-KFK09_017067/novel.974/gene-KFK09_008831/gene-KFK09_001463/gene-KFK09_011880/gene-KFK09_010277/gene-KFK09_002003/novel.644
ath00130	Ubiquinone and other terpenoid-quinone biosynthesis	8/1087	49/4454	0.937661	1	gene-KFK09_000001/gene-KFK09_028330/gene-KFK09_008866/gene-KFK09_028441/gene-KFK09_019828/gene-KFK09_019651/gene-KFK09_011790/gene-KFK09_007477	KFK09_000001/KFK09_028330/KFK09_008866/KFK09_028441/KFK09_019828/KFK09_019651/KFK09_011790/KFK09_007477	ath:AT3G24200/ath:AT1G48320/ath:AT1G60550/ath:AT1G18870/ath:AT1G06570/ath:AT5G54500/ath:AT3G21240/ath:AT2G30490	8	3	gene-KFK09_019651/gene-KFK09_011790/gene-KFK09_007477	5	gene-KFK09_000001/gene-KFK09_028330/gene-KFK09_008866/gene-KFK09_028441/gene-KFK09_019828
ath03022	Basal transcription factors	6/1087	39/4454	0.940376	1	gene-KFK09_001660/gene-KFK09_025723/gene-KFK09_020809/gene-KFK09_006126/gene-KFK09_016188/gene-KFK09_003900	KFK09_001660/KFK09_025723/KFK09_020809/KFK09_006126/KFK09_016188/KFK09_003900	ath:AT5G41370/ath:AT3G10070/ath:AT4G20330/ath:AT1G32750/ath:AT1G55520/ath:AT4G30820	6	3	gene-KFK09_020809/gene-KFK09_006126/gene-KFK09_016188	3	gene-KFK09_001660/gene-KFK09_025723/gene-KFK09_003900
ath00196	Photosynthesis - antenna proteins	2/1087	17/4454	0.944542	1	gene-KFK09_021015/gene-KFK09_021016	KFK09_021015/KFK09_021016	ath:AT5G54270/ath:AT5G54270	2	2	gene-KFK09_021015/gene-KFK09_021016	0
ath00280	Valine, leucine and isoleucine degradation	7/1087	45/4454	0.947324	1	gene-KFK09_020631/gene-KFK09_018652/gene-KFK09_022418/gene-KFK09_022265/gene-KFK09_017652/gene-KFK09_003379/gene-KFK09_007255	KFK09_020631/KFK09_018652/KFK09_022418/KFK09_022265/KFK09_017652/KFK09_003379/KFK09_007255	ath:AT3G45300/ath:AT2G33150/ath:AT1G44170/ath:AT1G54100/ath:AT4G16210/ath:AT5G47720/ath:AT3G08860	7	3	gene-KFK09_018652/gene-KFK09_022418/gene-KFK09_017652	4	gene-KFK09_020631/gene-KFK09_022265/gene-KFK09_003379/gene-KFK09_007255
ath04120	Ubiquitin mediated proteolysis	24/1087	129/4454	0.954978	1	gene-KFK09_023080/gene-KFK09_024311/gene-KFK09_022094/gene-KFK09_007315/gene-KFK09_010815/gene-KFK09_026841/gene-KFK09_027084/gene-KFK09_017404/gene-KFK09_029105/gene-KFK09_016272/gene-KFK09_012690/gene-KFK09_023635/gene-KFK09_026131/gene-KFK09_003428/gene-KFK09_009284/gene-KFK09_006228/gene-KFK09_015260/gene-KFK09_001501/gene-KFK09_013950/gene-KFK09_022100/gene-KFK09_008656/gene-KFK09_014088/gen…	KFK09_023080/KFK09_024311/KFK09_022094/KFK09_007315/KFK09_010815/KFK09_026841/KFK09_027084/KFK09_017404/KFK09_029105/KFK09_016272/KFK09_012690/KFK09_023635/KFK09_026131/KFK09_003428/KFK09_009284/KFK09_006228/KFK09_015260/KFK09_001501/KFK09_013950/KFK09_022100/KFK09_008656/KFK09_014088/KFK09_009677/KFK09_017193	ath:AT2G33770/ath:AT1G64230/ath:AT4G05320/ath:AT2G30110/ath:AT4G05420/ath:AT1G53025/ath:AT5G50580/ath:AT2G20000/ath:AT3G58040/ath:AT5G46210/ath:AT2G30110/ath:AT1G04510/ath:AT5G41580/ath:AT2G02760/ath:AT5G15400/ath:AT4G21530/ath:AT4G02570/ath:AT3G17000/ath:AT3G07370/ath:AT4G05320/ath:AT3G15355/ath:AT1G64230/ath:AT5G37640/ath:AT3G53090	24	7	gene-KFK09_024311/gene-KFK09_022094/gene-KFK09_026841/gene-KFK09_029105/gene-KFK09_012690/gene-KFK09_001501/gene-KFK09_014088	17	gene-KFK09_023080/gene-KFK09_007315/gene-KFK09_010815/gene-KFK09_027084/gene-KFK09_017404/gene-KFK09_016272/gene-KFK09_023635/gene-KFK09_026131/gene-KFK09_003428/gene-KFK09_009284/gene-KFK09_006228/gene-KFK09_015260/gene-KFK09_013950/gene-KFK09_022100/gene-KFK09_008656/gene-KFK09_009677/gene-KFK09_017193
ath00290	Valine, leucine and isoleucine biosynthesis	2/1087	18/4454	0.956032	1	gene-KFK09_020938/gene-KFK09_014359	KFK09_020938/KFK09_014359	ath:AT3G48560/ath:AT4G13430	2	1	gene-KFK09_020938	1	gene-KFK09_014359
ath00940	Phenylpropanoid biosynthesis	23/1087	125/4454	0.958061	1	gene-KFK09_023354/gene-KFK09_022883/gene-KFK09_005436/gene-KFK09_010962/gene-KFK09_026944/gene-KFK09_023359/gene-KFK09_015075/gene-KFK09_019457/gene-KFK09_018134/gene-KFK09_023935/gene-KFK09_026350/gene-KFK09_019461/gene-KFK09_008127/gene-KFK09_015547/gene-KFK09_018100/gene-KFK09_003408/gene-KFK09_027772/gene-KFK09_011376/gene-KFK09_012120/gene-KFK09_004954/gene-KFK09_012479/gene-KFK09_011790/gen…	KFK09_023354/KFK09_022883/KFK09_005436/KFK09_010962/KFK09_026944/KFK09_023359/KFK09_015075/KFK09_019457/KFK09_018134/KFK09_023935/KFK09_026350/KFK09_019461/KFK09_008127/KFK09_015547/KFK09_018100/KFK09_003408/KFK09_027772/KFK09_011376/KFK09_012120/KFK09_004954/KFK09_012479/KFK09_011790/KFK09_007477	ath:AT5G05340/ath:AT4G16270/ath:AT1G67980/ath:AT4G27830/ath:AT4G34050/ath:AT5G05340/ath:AT5G05340/ath:AT2G22420/ath:AT5G54160/ath:AT3G24503/ath:AT5G05340/ath:AT2G22420/ath:AT2G37040/ath:AT4G34050/ath:AT1G72680/ath:AT3G24503/ath:AT5G05340/ath:AT5G48930/ath:AT5G36890/ath:AT1G02850/ath:AT1G15950/ath:AT3G21240/ath:AT2G30490	23	15	gene-KFK09_023354/gene-KFK09_022883/gene-KFK09_005436/gene-KFK09_023359/gene-KFK09_015075/gene-KFK09_018134/gene-KFK09_026350/gene-KFK09_008127/gene-KFK09_015547/gene-KFK09_018100/gene-KFK09_027772/gene-KFK09_011376/gene-KFK09_012479/gene-KFK09_011790/gene-KFK09_007477	8	gene-KFK09_010962/gene-KFK09_026944/gene-KFK09_019457/gene-KFK09_023935/gene-KFK09_019461/gene-KFK09_003408/gene-KFK09_012120/gene-KFK09_004954
ath03410	Base excision repair	5/1087	36/4454	0.960098	1	gene-KFK09_024543/gene-KFK09_027157/gene-KFK09_009733/gene-KFK09_006404/gene-KFK09_024373	KFK09_024543/KFK09_027157/KFK09_009733/KFK09_006404/KFK09_024373	ath:AT1G21710/ath:AT1G75230/ath:AT2G42120/ath:AT1G10520/ath:AT2G31450	5	2	gene-KFK09_024543/gene-KFK09_027157	3	gene-KFK09_009733/gene-KFK09_006404/gene-KFK09_024373
ath00250	Alanine, aspartate and glutamate metabolism	7/1087	48/4454	0.967259	1	gene-KFK09_025094/gene-KFK09_014243/gene-KFK09_020889/gene-KFK09_011915/gene-KFK09_000574/gene-KFK09_020742/gene-KFK09_007255	KFK09_025094/KFK09_014243/KFK09_020889/KFK09_011915/KFK09_000574/KFK09_020742/KFK09_007255	ath:AT5G17330/ath:AT5G62530/ath:AT5G08100/ath:AT4G31990/ath:AT2G16570/ath:AT2G13360/ath:AT3G08860	7	2	gene-KFK09_025094/gene-KFK09_000574	5	gene-KFK09_014243/gene-KFK09_020889/gene-KFK09_011915/gene-KFK09_020742/gene-KFK09_007255
ath03430	Mismatch repair	4/1087	36/4454	0.986819	1	gene-KFK09_009733/gene-KFK09_025191/gene-KFK09_015617/gene-KFK09_007176	KFK09_009733/KFK09_025191/KFK09_015617/KFK09_007176	ath:AT2G42120/ath:AT5G22010/ath:AT2G24490/ath:AT1G21690	4	1	gene-KFK09_015617	3	gene-KFK09_009733/gene-KFK09_025191/gene-KFK09_007176
ath03440	Homologous recombination	7/1087	57/4454	0.993018	1	gene-KFK09_001231/gene-KFK09_002052/gene-KFK09_015453/gene-KFK09_016308/gene-KFK09_022263/gene-KFK09_009733/gene-KFK09_015617	KFK09_001231/KFK09_002052/KFK09_015453/KFK09_016308/KFK09_022263/KFK09_009733/KFK09_015617	ath:AT2G16390/ath:AT2G32000/ath:AT2G22140/ath:AT1G79050/ath:AT4G35740/ath:AT2G42120/ath:AT2G24490	7	1	gene-KFK09_015617	6	gene-KFK09_001231/gene-KFK09_002052/gene-KFK09_015453/gene-KFK09_016308/gene-KFK09_022263/gene-KFK09_009733
ath00220	Arginine biosynthesis	4/1087	40/4454	0.994264	1	gene-KFK09_011915/gene-KFK09_025016/gene-KFK09_022823/gene-KFK09_008717	KFK09_011915/KFK09_025016/KFK09_022823/KFK09_008717	ath:AT4G31990/ath:AT1G44820/ath:AT3G47450/ath:AT1G67550	4	0		4	gene-KFK09_011915/gene-KFK09_025016/gene-KFK09_022823/gene-KFK09_008717
ath03420	Nucleotide excision repair	8/1087	64/4454	0.994457	1	gene-KFK09_010815/gene-KFK09_001660/gene-KFK09_016272/gene-KFK09_003900/gene-KFK09_009733/gene-KFK09_025191/gene-KFK09_015617/gene-KFK09_007176	KFK09_010815/KFK09_001660/KFK09_016272/KFK09_003900/KFK09_009733/KFK09_025191/KFK09_015617/KFK09_007176	ath:AT4G05420/ath:AT5G41370/ath:AT5G46210/ath:AT4G30820/ath:AT2G42120/ath:AT5G22010/ath:AT2G24490/ath:AT1G21690	8	1	gene-KFK09_015617	7	gene-KFK09_010815/gene-KFK09_001660/gene-KFK09_016272/gene-KFK09_003900/gene-KFK09_009733/gene-KFK09_025191/gene-KFK09_007176
ath03010	Ribosome	37/1087	302/4454	1	1	gene-KFK09_026839/gene-KFK09_000726/gene-KFK09_025540/gene-KFK09_029156/gene-KFK09_011834/gene-KFK09_002983/gene-KFK09_021556/gene-KFK09_000316/gene-KFK09_026593/gene-KFK09_023975/gene-KFK09_027170/gene-KFK09_010137/gene-KFK09_021883/gene-KFK09_013759/gene-KFK09_001592/gene-KFK09_022672/gene-KFK09_023602/gene-KFK09_022021/gene-KFK09_002049/gene-KFK09_021343/gene-KFK09_011722/gene-KFK09_014547/gen…	KFK09_026839/KFK09_000726/KFK09_025540/KFK09_029156/KFK09_011834/KFK09_002983/KFK09_021556/KFK09_000316/KFK09_026593/KFK09_023975/KFK09_027170/KFK09_010137/KFK09_021883/KFK09_013759/KFK09_001592/KFK09_022672/KFK09_023602/KFK09_022021/KFK09_002049/KFK09_021343/KFK09_011722/KFK09_014547/KFK09_021850/KFK09_025270/KFK09_002192/KFK09_011155/KFK09_021711/KFK09_010278/KFK09_000199/KFK09_012601/KFK09_016…	ath:AT3G15190/ath:AT3G02560/ath:AT2G33450/ath:AT3G44890/ath:AT3G06320/ath:AT2G33800/ath:AT5G02450/ath:AT3G01790/ath:AT3G48930/ath:AT1G64880/ath:AT1G75350/ath:AT1G33140/ath:AT4G28360/ath:AT4G39880/ath:AT2G34480/ath:AT4G23620/ath:AT4G27090/ath:AT3G55280/ath:AT4G18100/ath:AT2G19750/ath:AT3G13580/ath:AT5G14320/ath:AT1G07770/ath:AT5G54600/ath:AT1G26910/ath:AT3G62870/ath:AT5G64670/ath:AT1G16740/ath:AT5…	37	5	gene-KFK09_022672/gene-KFK09_021850/gene-KFK09_002192/gene-KFK09_002170/gene-KFK09_001461	32	gene-KFK09_026839/gene-KFK09_000726/gene-KFK09_025540/gene-KFK09_029156/gene-KFK09_011834/gene-KFK09_002983/gene-KFK09_021556/gene-KFK09_000316/gene-KFK09_026593/gene-KFK09_023975/gene-KFK09_027170/gene-KFK09_010137/gene-KFK09_021883/gene-KFK09_013759/gene-KFK09_001592/gene-KFK09_023602/gene-KFK09_022021/gene-KFK09_002049/gene-KFK09_021343/gene-KFK09_011722/gene-KFK09_014547/gene-KFK09_025270/gen…

## Sheet: KX01Y VS ZS01Y
KEGGID	Description	GeneRatio	BgRatio	pvalue	padj	geneID	geneName	keggID	Count	Up	Up_Gene_id	Down	Down_Gene_id
ath04016	MAPK signaling pathway - plant	28/426	128/4450	1.9107e-05	0.00196802	gene-KFK09_017280/gene-KFK09_003717/gene-KFK09_017285/gene-KFK09_013272/gene-KFK09_026117/gene-KFK09_009646/gene-KFK09_007711/gene-KFK09_013271/gene-KFK09_028881/gene-KFK09_023261/gene-KFK09_002449/gene-KFK09_022606/gene-KFK09_027298/gene-KFK09_000980/gene-KFK09_019015/gene-KFK09_022345/gene-KFK09_017270/gene-KFK09_019871/gene-KFK09_019872/gene-KFK09_001159/gene-KFK09_009802/gene-KFK09_013672/gen…	KFK09_017280/KFK09_003717/KFK09_017285/KFK09_013272/KFK09_026117/KFK09_009646/KFK09_007711/KFK09_013271/KFK09_028881/KFK09_023261/KFK09_002449/KFK09_022606/KFK09_027298/KFK09_000980/KFK09_019015/KFK09_022345/KFK09_017270/KFK09_019871/KFK09_019872/KFK09_001159/KFK09_009802/KFK09_013672/KFK09_021608/KFK09_019164/KFK09_019933/KFK09_004288/KFK09_009799/KFK09_018642	ath:AT1G12280/ath:AT4G01250/ath:AT1G12280/ath:AT1G73500/ath:AT4G01250/ath:AT5G47910/ath:AT1G32640/ath:AT1G73500/ath:AT4G35090/ath:AT1G64060/ath:AT3G45640/ath:AT3G25250/ath:AT1G66410/ath:AT3G43810/ath:AT1G32640/ath:AT3G18690/ath:AT1G12280/ath:AT5G44790/ath:AT5G44790/ath:AT3G18690/ath:AT1G63440/ath:AT4G08500/ath:AT3G11410/ath:AT4G01370/ath:AT1G73500/ath:AT1G66410/ath:AT1G63440/ath:AT3G23240	28	24	gene-KFK09_017280/gene-KFK09_003717/gene-KFK09_017285/gene-KFK09_013272/gene-KFK09_026117/gene-KFK09_009646/gene-KFK09_007711/gene-KFK09_013271/gene-KFK09_023261/gene-KFK09_002449/gene-KFK09_022606/gene-KFK09_027298/gene-KFK09_000980/gene-KFK09_019015/gene-KFK09_022345/gene-KFK09_017270/gene-KFK09_019871/gene-KFK09_019872/gene-KFK09_001159/gene-KFK09_013672/gene-KFK09_019164/gene-KFK09_019933/gen…	4	gene-KFK09_028881/gene-KFK09_009802/gene-KFK09_021608/gene-KFK09_009799
ath00270	Cysteine and methionine metabolism	21/426	96/4450	0.000212503	0.0109439	gene-KFK09_022617/gene-KFK09_020781/gene-KFK09_027306/gene-KFK09_024538/gene-KFK09_024536/gene-KFK09_009348/gene-KFK09_003323/gene-KFK09_020954/gene-KFK09_020874/gene-KFK09_019811/gene-KFK09_004649/gene-KFK09_026057/gene-KFK09_027252/gene-KFK09_017889/gene-KFK09_007255/gene-KFK09_012423/gene-KFK09_026731/gene-KFK09_015411/gene-KFK09_029469/gene-KFK09_005377/gene-KFK09_019813	KFK09_022617/KFK09_020781/KFK09_027306/KFK09_024538/KFK09_024536/KFK09_009348/KFK09_003323/KFK09_020954/KFK09_020874/KFK09_019811/KFK09_004649/KFK09_026057/KFK09_027252/KFK09_017889/KFK09_007255/KFK09_012423/KFK09_026731/KFK09_015411/KFK09_029469/KFK09_005377/KFK09_019813	ath:AT4G01850/ath:AT5G17920/ath:AT5G43850/ath:AT1G77330/ath:AT1G77330/ath:AT5G09660/ath:AT5G53970/ath:AT5G27380/ath:AT2G22780/ath:AT4G35630/ath:AT5G65780/ath:AT1G80360/ath:AT3G01120/ath:AT5G43330/ath:AT3G08860/ath:AT4G01850/ath:AT4G34200/ath:AT4G01850/ath:AT1G64660/ath:AT4G13940/ath:AT4G35630	21	13	gene-KFK09_022617/gene-KFK09_020781/gene-KFK09_024538/gene-KFK09_024536/gene-KFK09_019811/gene-KFK09_026057/gene-KFK09_027252/gene-KFK09_012423/gene-KFK09_026731/gene-KFK09_015411/gene-KFK09_029469/gene-KFK09_005377/gene-KFK09_019813	8	gene-KFK09_027306/gene-KFK09_009348/gene-KFK09_003323/gene-KFK09_020954/gene-KFK09_020874/gene-KFK09_004649/gene-KFK09_017889/gene-KFK09_007255
ath00630	Glyoxylate and dicarboxylate metabolism	14/426	68/4450	0.00429162	0.103481	gene-KFK09_026917/gene-KFK09_028881/gene-KFK09_009348/gene-KFK09_005378/gene-KFK09_003368/gene-KFK09_003958/gene-KFK09_020874/gene-KFK09_019603/gene-KFK09_010597/gene-KFK09_020742/gene-KFK09_017889/gene-KFK09_007412/gene-KFK09_021315/gene-KFK09_019145	KFK09_026917/KFK09_028881/KFK09_009348/KFK09_005378/KFK09_003368/KFK09_003958/KFK09_020874/KFK09_019603/KFK09_010597/KFK09_020742/KFK09_017889/KFK09_007412/KFK09_021315/KFK09_019145	ath:AT4G13930/ath:AT4G35090/ath:AT5G09660/ath:AT4G13930/ath:AT5G14780/ath:AT5G03860/ath:AT2G22780/ath:AT3G14420/ath:AT3G48990/ath:AT2G13360/ath:AT5G43330/ath:AT5G04140/ath:AT4G37560/ath:AT2G05710	14	5	gene-KFK09_026917/gene-KFK09_005378/gene-KFK09_003368/gene-KFK09_010597/gene-KFK09_019145	9	gene-KFK09_028881/gene-KFK09_009348/gene-KFK09_003958/gene-KFK09_020874/gene-KFK09_019603/gene-KFK09_020742/gene-KFK09_017889/gene-KFK09_007412/gene-KFK09_021315
ath00040	Pentose and glucuronate interconversions	11/426	49/4450	0.00552655	0.103481	gene-KFK09_020965/gene-KFK09_026955/gene-KFK09_005691/gene-KFK09_010995/gene-KFK09_002131/gene-KFK09_008063/gene-KFK09_002843/gene-KFK09_005690/gene-KFK09_010664/gene-KFK09_021498/gene-KFK09_010938	KFK09_020965/KFK09_026955/KFK09_005691/KFK09_010995/KFK09_002131/KFK09_008063/KFK09_002843/KFK09_005690/KFK09_010664/KFK09_021498/KFK09_010938	ath:AT5G15490/ath:AT4G24780/ath:AT2G45220/ath:AT5G57655/ath:AT4G02320/ath:AT2G45220/ath:AT5G15490/ath:AT2G45220/ath:AT5G48900/ath:AT3G55140/ath:AT4G02330	11	10	gene-KFK09_020965/gene-KFK09_026955/gene-KFK09_005691/gene-KFK09_002131/gene-KFK09_008063/gene-KFK09_002843/gene-KFK09_005690/gene-KFK09_010664/gene-KFK09_021498/gene-KFK09_010938	1	gene-KFK09_010995
ath00480	Glutathione metabolism	16/426	85/4450	0.00593081	0.103481	gene-KFK09_018144/gene-KFK09_001915/gene-KFK09_002709/gene-KFK09_002708/gene-KFK09_018145/gene-KFK09_018146/gene-KFK09_020412/gene-KFK09_020954/gene-KFK09_002711/gene-KFK09_010543/gene-KFK09_002712/gene-KFK09_005361/gene-KFK09_018149/gene-KFK09_024094/gene-KFK09_002710/gene-KFK09_011908	KFK09_018144/KFK09_001915/KFK09_002709/KFK09_002708/KFK09_018145/KFK09_018146/KFK09_020412/KFK09_020954/KFK09_002711/KFK09_010543/KFK09_002712/KFK09_005361/KFK09_018149/KFK09_024094/KFK09_002710/KFK09_011908	ath:AT1G59670/ath:AT1G10370/ath:AT1G17180/ath:AT1G17180/ath:AT1G10360/ath:AT1G10360/ath:AT1G10360/ath:AT5G27380/ath:AT1G17180/ath:AT3G02360/ath:AT1G17180/ath:AT1G65930/ath:AT1G10360/ath:AT1G02950/ath:AT1G17180/ath:AT2G24200	16	12	gene-KFK09_018144/gene-KFK09_001915/gene-KFK09_002709/gene-KFK09_002708/gene-KFK09_018145/gene-KFK09_018146/gene-KFK09_020412/gene-KFK09_002711/gene-KFK09_010543/gene-KFK09_002712/gene-KFK09_018149/gene-KFK09_002710	4	gene-KFK09_020954/gene-KFK09_005361/gene-KFK09_024094/gene-KFK09_011908
ath00520	Amino sugar and nucleotide sugar metabolism	20/426	116/4450	0.00629645	0.103481	gene-KFK09_020965/gene-KFK09_014575/gene-KFK09_021768/gene-KFK09_024303/gene-KFK09_016955/gene-KFK09_004579/gene-KFK09_025564/gene-KFK09_013407/gene-KFK09_028652/gene-KFK09_008265/gene-KFK09_011840/gene-KFK09_014572/gene-KFK09_018946/gene-KFK09_005386/gene-KFK09_007441/gene-KFK09_024302/gene-KFK09_002843/gene-KFK09_014578/gene-KFK09_028530/gene-KFK09_005385	KFK09_020965/KFK09_014575/KFK09_021768/KFK09_024303/KFK09_016955/KFK09_004579/KFK09_025564/KFK09_013407/KFK09_028652/KFK09_008265/KFK09_011840/KFK09_014572/KFK09_018946/KFK09_005386/KFK09_007441/KFK09_024302/KFK09_002843/KFK09_014578/KFK09_028530/KFK09_005385	ath:AT5G15490/ath:AT3G54420/ath:AT5G64570/ath:AT5G24090/ath:AT3G46440/ath:AT3G02230/ath:AT2G31390/ath:AT4G20460/ath:AT5G48300/ath:AT3G23820/ath:AT4G30440/ath:AT3G54420/ath:AT3G51160/ath:AT3G25140/ath:AT1G50460/ath:AT5G24090/ath:AT5G15490/ath:AT3G54420/ath:AT3G10700/ath:AT3G25140	20	19	gene-KFK09_020965/gene-KFK09_014575/gene-KFK09_021768/gene-KFK09_024303/gene-KFK09_016955/gene-KFK09_004579/gene-KFK09_025564/gene-KFK09_013407/gene-KFK09_008265/gene-KFK09_011840/gene-KFK09_014572/gene-KFK09_018946/gene-KFK09_005386/gene-KFK09_007441/gene-KFK09_024302/gene-KFK09_002843/gene-KFK09_014578/gene-KFK09_028530/gene-KFK09_005385	1	gene-KFK09_028652
ath00940	Phenylpropanoid biosynthesis	21/426	125/4450	0.00703272	0.103481	gene-KFK09_000744/gene-KFK09_022883/gene-KFK09_000080/gene-KFK09_015547/gene-KFK09_002155/gene-KFK09_007477/gene-KFK09_026350/gene-KFK09_005866/gene-KFK09_020520/gene-KFK09_007953/gene-KFK09_023935/gene-KFK09_010549/gene-KFK09_000746/gene-KFK09_012479/gene-KFK09_020515/gene-KFK09_003408/gene-KFK09_005435/gene-KFK09_006394/gene-KFK09_008127/gene-KFK09_023465/gene-KFK09_027773	KFK09_000744/KFK09_022883/KFK09_000080/KFK09_015547/KFK09_002155/KFK09_007477/KFK09_026350/KFK09_005866/KFK09_020520/KFK09_007953/KFK09_023935/KFK09_010549/KFK09_000746/KFK09_012479/KFK09_020515/KFK09_003408/KFK09_005435/KFK09_006394/KFK09_008127/KFK09_023465/KFK09_027773	ath:AT5G05340/ath:AT4G16270/ath:AT5G54160/ath:AT4G34050/ath:AT4G27830/ath:AT2G30490/ath:AT5G05340/ath:AT4G37530/ath:AT5G05340/ath:AT4G11290/ath:AT3G24503/ath:AT4G19010/ath:AT5G05340/ath:AT1G15950/ath:AT5G05340/ath:AT3G24503/ath:AT1G67980/ath:AT5G47000/ath:AT2G37040/ath:AT3G18080/ath:AT5G05340	21	15	gene-KFK09_000744/gene-KFK09_022883/gene-KFK09_000080/gene-KFK09_015547/gene-KFK09_007477/gene-KFK09_026350/gene-KFK09_005866/gene-KFK09_020520/gene-KFK09_000746/gene-KFK09_012479/gene-KFK09_020515/gene-KFK09_005435/gene-KFK09_006394/gene-KFK09_008127/gene-KFK09_027773	6	gene-KFK09_002155/gene-KFK09_007953/gene-KFK09_023935/gene-KFK09_010549/gene-KFK09_003408/gene-KFK09_023465
ath00195	Photosynthesis	13/426	68/4450	0.0110319	0.136874	gene-KFK09_001986/gene-KFK09_016054/gene-KFK09_002011/gene-KFK09_015078/gene-KFK09_001990/gene-KFK09_001988/gene-KFK09_001841/gene-KFK09_020768/gene-KFK09_001851/gene-KFK09_001860/gene-KFK09_013519/gene-KFK09_024105/gene-KFK09_004797	KFK09_001986/KFK09_016054/KFK09_002011/KFK09_015078/KFK09_001990/KFK09_001988/KFK09_001841/KFK09_020768/KFK09_001851/KFK09_001860/KFK09_013519/KFK09_024105/KFK09_004797	ath:AT1G60950/ath:AT1G03600/ath:AT4G09650/ath:ArthCp009/ath:AT1G60950/ath:AT1G60950/ath:ArthCp018/ath:AT4G14890/ath:ArthCp029/ath:ArthCp022/ath:AT1G79040/ath:AT1G20340/ath:ArthCp039	13	5	gene-KFK09_015078/gene-KFK09_001841/gene-KFK09_001851/gene-KFK09_001860/gene-KFK09_004797	8	gene-KFK09_001986/gene-KFK09_016054/gene-KFK09_002011/gene-KFK09_001990/gene-KFK09_001988/gene-KFK09_020768/gene-KFK09_013519/gene-KFK09_024105
ath00010	Glycolysis / Gluconeogenesis	18/426	107/4450	0.0119599	0.136874	gene-KFK09_019045/gene-KFK09_017405/gene-KFK09_016744/gene-KFK09_020581/gene-KFK09_011216/gene-KFK09_007441/gene-KFK09_022389/gene-KFK09_017892/gene-KFK09_008958/gene-KFK09_028831/gene-KFK09_000164/gene-KFK09_014815/gene-KFK09_022265/gene-KFK09_017635/gene-KFK09_021908/gene-KFK09_024505/gene-KFK09_018030/gene-KFK09_022209	KFK09_019045/KFK09_017405/KFK09_016744/KFK09_020581/KFK09_011216/KFK09_007441/KFK09_022389/KFK09_017892/KFK09_008958/KFK09_028831/KFK09_000164/KFK09_014815/KFK09_022265/KFK09_017635/KFK09_021908/KFK09_024505/KFK09_018030/KFK09_022209	ath:AT1G64710/ath:AT1G76550/ath:AT3G52200/ath:AT5G01320/ath:AT2G36460/ath:AT1G50460/ath:AT4G38970/ath:AT5G08570/ath:AT3G25860/ath:AT1G32440/ath:AT1G77120/ath:AT1G76550/ath:AT1G54100/ath:AT5G56630/ath:AT1G79550/ath:AT1G77120/ath:AT4G36250/ath:AT5G42250	18	11	gene-KFK09_017405/gene-KFK09_020581/gene-KFK09_011216/gene-KFK09_007441/gene-KFK09_017892/gene-KFK09_008958/gene-KFK09_014815/gene-KFK09_021908/gene-KFK09_024505/gene-KFK09_018030/gene-KFK09_022209	7	gene-KFK09_019045/gene-KFK09_016744/gene-KFK09_022389/gene-KFK09_028831/gene-KFK09_000164/gene-KFK09_022265/gene-KFK09_017635
ath00062	Fatty acid elongation	8/426	35/4450	0.0153173	0.146091	gene-KFK09_021559/gene-KFK09_004060/gene-KFK09_003822/gene-KFK09_003265/gene-KFK09_027666/gene-KFK09_005700/gene-KFK09_008979/gene-KFK09_026081	KFK09_021559/KFK09_004060/KFK09_003822/KFK09_003265/KFK09_027666/KFK09_005700/KFK09_008979/KFK09_026081	ath:AT3G55360/ath:AT1G19440/ath:AT1G67730/ath:AT5G10480/ath:AT2G26640/ath:AT1G04220/ath:AT1G25450/ath:AT2G26640	8	7	gene-KFK09_021559/gene-KFK09_004060/gene-KFK09_003822/gene-KFK09_003265/gene-KFK09_027666/gene-KFK09_005700/gene-KFK09_026081	1	gene-KFK09_008979
ath04626	Plant-pathogen interaction	27/426	185/4450	0.0161475	0.146091	gene-KFK09_022562/gene-KFK09_002079/gene-KFK09_004060/gene-KFK09_003717/gene-KFK09_026117/gene-KFK09_009646/gene-KFK09_016754/gene-KFK09_022581/gene-KFK09_023905/gene-KFK09_009060/gene-KFK09_023261/gene-KFK09_002449/gene-KFK09_029451/gene-KFK09_023648/gene-KFK09_002244/gene-KFK09_002365/gene-KFK09_027298/gene-KFK09_000980/gene-KFK09_027666/gene-KFK09_005700/gene-KFK09_008979/gene-KFK09_013672/gen…	KFK09_022562/KFK09_002079/KFK09_004060/KFK09_003717/KFK09_026117/KFK09_009646/KFK09_016754/KFK09_022581/KFK09_023905/KFK09_009060/KFK09_023261/KFK09_002449/KFK09_029451/KFK09_023648/KFK09_002244/KFK09_002365/KFK09_027298/KFK09_000980/KFK09_027666/KFK09_005700/KFK09_008979/KFK09_013672/KFK09_019164/KFK09_026081/KFK09_004288/KFK09_014931/KFK09_007427	ath:AT3G07040/ath:AT3G50770/ath:AT1G19440/ath:AT4G01250/ath:AT4G01250/ath:AT5G47910/ath:AT4G20780/ath:AT3G07490/ath:AT5G52640/ath:AT5G52640/ath:AT1G64060/ath:AT3G45640/ath:AT5G23580/ath:AT2G17290/ath:AT1G50700/ath:AT2G41410/ath:AT1G66410/ath:AT3G43810/ath:AT2G26640/ath:AT1G04220/ath:AT1G25450/ath:AT4G08500/ath:AT4G01370/ath:AT2G26640/ath:AT1G66410/ath:AT5G56270/ath:AT1G24620	27	18	gene-KFK09_022562/gene-KFK09_004060/gene-KFK09_003717/gene-KFK09_026117/gene-KFK09_009646/gene-KFK09_016754/gene-KFK09_023261/gene-KFK09_002449/gene-KFK09_029451/gene-KFK09_023648/gene-KFK09_027298/gene-KFK09_000980/gene-KFK09_027666/gene-KFK09_005700/gene-KFK09_013672/gene-KFK09_019164/gene-KFK09_026081/gene-KFK09_004288	9	gene-KFK09_002079/gene-KFK09_022581/gene-KFK09_023905/gene-KFK09_009060/gene-KFK09_002244/gene-KFK09_002365/gene-KFK09_008979/gene-KFK09_014931/gene-KFK09_007427
ath00790	Folate biosynthesis	7/426	29/4450	0.0170203	0.146091	gene-KFK09_025798/gene-KFK09_012439/gene-KFK09_023055/gene-KFK09_011108/gene-KFK09_024916/gene-KFK09_000863/gene-KFK09_011099	KFK09_025798/KFK09_012439/KFK09_023055/KFK09_011108/KFK09_024916/KFK09_000863/KFK09_011099	ath:AT1G78680/ath:AT3G11750/ath:AT5G57850/ath:AT3G07270/ath:AT5G64300/ath:AT3G10160/ath:AT3G07270	7	3	gene-KFK09_011108/gene-KFK09_024916/gene-KFK09_011099	4	gene-KFK09_025798/gene-KFK09_012439/gene-KFK09_023055/gene-KFK09_000863
ath00260	Glycine, serine and threonine metabolism	12/426	68/4450	0.0260325	0.195011	gene-KFK09_026917/gene-KFK09_023867/gene-KFK09_005378/gene-KFK09_019811/gene-KFK09_020742/gene-KFK09_016075/gene-KFK09_027999/gene-KFK09_007255/gene-KFK09_022265/gene-KFK09_026731/gene-KFK09_019813/gene-KFK09_015586	KFK09_026917/KFK09_023867/KFK09_005378/KFK09_019811/KFK09_020742/KFK09_016075/KFK09_027999/KFK09_007255/KFK09_022265/KFK09_026731/KFK09_019813/KFK09_015586	ath:AT4G13930/ath:AT4G11640/ath:AT4G13930/ath:AT4G35630/ath:AT2G13360/ath:AT1G18640/ath:AT1G62810/ath:AT3G08860/ath:AT1G54100/ath:AT4G34200/ath:AT4G35630/ath:AT2G24580	12	7	gene-KFK09_026917/gene-KFK09_005378/gene-KFK09_019811/gene-KFK09_016075/gene-KFK09_026731/gene-KFK09_019813/gene-KFK09_015586	5	gene-KFK09_023867/gene-KFK09_020742/gene-KFK09_027999/gene-KFK09_007255/gene-KFK09_022265
ath00592	alpha-Linolenic acid metabolism	10/426	53/4450	0.0265063	0.195011	gene-KFK09_014742/gene-KFK09_016610/gene-KFK09_014743/gene-KFK09_011763/gene-KFK09_025668/gene-KFK09_000164/gene-KFK09_025669/gene-KFK09_028891/gene-KFK09_024387/gene-KFK09_024505	KFK09_014742/KFK09_016610/KFK09_014743/KFK09_011763/KFK09_025668/KFK09_000164/KFK09_025669/KFK09_028891/KFK09_024387/KFK09_024505	ath:AT5G42650/ath:AT3G45140/ath:AT5G42650/ath:AT3G25780/ath:AT1G76690/ath:AT1G77120/ath:AT1G76690/ath:AT1G20510/ath:AT1G76690/ath:AT1G77120	10	9	gene-KFK09_014742/gene-KFK09_016610/gene-KFK09_014743/gene-KFK09_011763/gene-KFK09_025668/gene-KFK09_025669/gene-KFK09_028891/gene-KFK09_024387/gene-KFK09_024505	1	gene-KFK09_000164
ath00944	Flavone and flavonol biosynthesis	5/426	19/4450	0.0295028	0.202586	gene-KFK09_004551/gene-KFK09_017227/gene-KFK09_017228/gene-KFK09_024686/gene-KFK09_011793	KFK09_004551/KFK09_017227/KFK09_017228/KFK09_024686/KFK09_011793	ath:AT5G07990/ath:AT2G36790/ath:AT2G36790/ath:AT5G07990/ath:AT5G17050	5	4	gene-KFK09_004551/gene-KFK09_017227/gene-KFK09_017228/gene-KFK09_024686	1	gene-KFK09_011793
ath00071	Fatty acid degradation	9/426	47/4450	0.0315598	0.203166	gene-KFK09_019045/gene-KFK09_014368/gene-KFK09_008936/gene-KFK09_006071/gene-KFK09_000164/gene-KFK09_022265/gene-KFK09_024505/gene-KFK09_018030/gene-KFK09_022209	KFK09_019045/KFK09_014368/KFK09_008936/KFK09_006071/KFK09_000164/KFK09_022265/KFK09_024505/KFK09_018030/KFK09_022209	ath:AT1G64710/ath:AT4G23850/ath:AT4G14430/ath:AT3G05970/ath:AT1G77120/ath:AT1G54100/ath:AT1G77120/ath:AT4G36250/ath:AT5G42250	9	4	gene-KFK09_014368/gene-KFK09_024505/gene-KFK09_018030/gene-KFK09_022209	5	gene-KFK09_019045/gene-KFK09_008936/gene-KFK09_006071/gene-KFK09_000164/gene-KFK09_022265
ath00450	Selenocompound metabolism	5/426	20/4450	0.0363434	0.220198	gene-KFK09_020781/gene-KFK09_027252/gene-KFK09_007401/gene-KFK09_029469/gene-KFK09_019031	KFK09_020781/KFK09_027252/KFK09_007401/KFK09_029469/KFK09_019031	ath:AT5G17920/ath:AT3G01120/ath:AT2G41680/ath:AT1G64660/ath:AT1G19920	5	4	gene-KFK09_020781/gene-KFK09_027252/gene-KFK09_029469/gene-KFK09_019031	1	gene-KFK09_007401
ath00350	Tyrosine metabolism	7/426	35/4450	0.0446372	0.253986	gene-KFK09_019045/gene-KFK09_003323/gene-KFK09_001119/gene-KFK09_000164/gene-KFK09_027999/gene-KFK09_024505/gene-KFK09_022209	KFK09_019045/KFK09_003323/KFK09_001119/KFK09_000164/KFK09_027999/KFK09_024505/KFK09_022209	ath:AT1G64710/ath:AT5G53970/ath:AT2G22250/ath:AT1G77120/ath:AT1G62810/ath:AT1G77120/ath:AT5G42250	7	3	gene-KFK09_001119/gene-KFK09_024505/gene-KFK09_022209	4	gene-KFK09_019045/gene-KFK09_003323/gene-KFK09_000164/gene-KFK09_027999
ath00051	Fructose and mannose metabolism	10/426	59/4450	0.051187	0.253986	gene-KFK09_025564/gene-KFK09_017405/gene-KFK09_010995/gene-KFK09_018946/gene-KFK09_011216/gene-KFK09_007441/gene-KFK09_022389/gene-KFK09_014815/gene-KFK09_000896/gene-KFK09_017635	KFK09_025564/KFK09_017405/KFK09_010995/KFK09_018946/KFK09_011216/KFK09_007441/KFK09_022389/KFK09_014815/KFK09_000896/KFK09_017635	ath:AT2G31390/ath:AT1G76550/ath:AT5G57655/ath:AT3G51160/ath:AT2G36460/ath:AT1G50460/ath:AT4G38970/ath:AT1G76550/ath:AT5G01930/ath:AT5G56630	10	6	gene-KFK09_025564/gene-KFK09_017405/gene-KFK09_018946/gene-KFK09_011216/gene-KFK09_007441/gene-KFK09_014815	4	gene-KFK09_010995/gene-KFK09_022389/gene-KFK09_000896/gene-KFK09_017635
ath01200	Carbon metabolism	31/426	241/4450	0.0514221	0.253986	gene-KFK09_026917/gene-KFK09_028881/gene-KFK09_009348/gene-KFK09_016744/gene-KFK09_005378/gene-KFK09_003368/gene-KFK09_003958/gene-KFK09_020874/gene-KFK09_010548/gene-KFK09_017491/gene-KFK09_019811/gene-KFK09_011216/gene-KFK09_019603/gene-KFK09_007441/gene-KFK09_020742/gene-KFK09_022389/gene-KFK09_017892/gene-KFK09_008958/gene-KFK09_010543/gene-KFK09_028831/gene-KFK09_016075/gene-KFK09_017889/gen…	KFK09_026917/KFK09_028881/KFK09_009348/KFK09_016744/KFK09_005378/KFK09_003368/KFK09_003958/KFK09_020874/KFK09_010548/KFK09_017491/KFK09_019811/KFK09_011216/KFK09_019603/KFK09_007441/KFK09_020742/KFK09_022389/KFK09_017892/KFK09_008958/KFK09_010543/KFK09_028831/KFK09_016075/KFK09_017889/KFK09_005361/KFK09_026731/KFK09_021315/KFK09_012619/KFK09_017635/KFK09_021908/KFK09_022209/KFK09_019813/KFK09_019…	ath:AT4G13930/ath:AT4G35090/ath:AT5G09660/ath:AT3G52200/ath:AT4G13930/ath:AT5G14780/ath:AT5G03860/ath:AT2G22780/ath:AT1G32060/ath:AT1G71100/ath:AT4G35630/ath:AT2G36460/ath:AT3G14420/ath:AT1G50460/ath:AT2G13360/ath:AT4G38970/ath:AT5G08570/ath:AT3G25860/ath:AT3G02360/ath:AT1G32440/ath:AT1G18640/ath:AT5G43330/ath:AT1G65930/ath:AT4G34200/ath:AT4G37560/ath:AT2G44160/ath:AT5G56630/ath:AT1G79550/ath:AT5…	31	17	gene-KFK09_026917/gene-KFK09_005378/gene-KFK09_003368/gene-KFK09_017491/gene-KFK09_019811/gene-KFK09_011216/gene-KFK09_007441/gene-KFK09_017892/gene-KFK09_008958/gene-KFK09_010543/gene-KFK09_016075/gene-KFK09_026731/gene-KFK09_012619/gene-KFK09_021908/gene-KFK09_022209/gene-KFK09_019813/gene-KFK09_019145	14	gene-KFK09_028881/gene-KFK09_009348/gene-KFK09_016744/gene-KFK09_003958/gene-KFK09_020874/gene-KFK09_010548/gene-KFK09_019603/gene-KFK09_020742/gene-KFK09_022389/gene-KFK09_028831/gene-KFK09_017889/gene-KFK09_005361/gene-KFK09_021315/gene-KFK09_017635
ath00960	Tropane, piperidine and pyridine alkaloid biosynthesis	5/426	22/4450	0.0527318	0.253986	gene-KFK09_017014/gene-KFK09_003323/gene-KFK09_021595/gene-KFK09_001119/gene-KFK09_027999	KFK09_017014/KFK09_003323/KFK09_021595/KFK09_001119/KFK09_027999	ath:AT5G06060/ath:AT5G53970/ath:AT2G29150/ath:AT2G22250/ath:AT1G62810	5	2	gene-KFK09_021595/gene-KFK09_001119	3	gene-KFK09_017014/gene-KFK09_003323/gene-KFK09_027999
ath00941	Flavonoid biosynthesis	8/426	44/4450	0.0542495	0.253986	gene-KFK09_004551/gene-KFK09_027147/gene-KFK09_015547/gene-KFK09_027150/gene-KFK09_007477/gene-KFK09_000997/gene-KFK09_024686/gene-KFK09_005435	KFK09_004551/KFK09_027147/KFK09_015547/KFK09_027150/KFK09_007477/KFK09_000997/KFK09_024686/KFK09_005435	ath:AT5G07990/ath:AT5G13930/ath:AT4G34050/ath:AT5G13930/ath:AT2G30490/ath:AT3G55120/ath:AT5G07990/ath:AT1G67980	8	7	gene-KFK09_004551/gene-KFK09_027147/gene-KFK09_015547/gene-KFK09_027150/gene-KFK09_007477/gene-KFK09_024686/gene-KFK09_005435	1	gene-KFK09_000997
ath04075	Plant hormone signal transduction	27/426	213/4450	0.0762581	0.341504	gene-KFK09_021993/gene-KFK09_022143/gene-KFK09_024742/gene-KFK09_028142/gene-KFK09_007711/gene-KFK09_024837/gene-KFK09_016310/gene-KFK09_000847/gene-KFK09_019778/gene-KFK09_022144/gene-KFK09_025220/gene-KFK09_013245/gene-KFK09_024446/gene-KFK09_004249/gene-KFK09_006113/gene-KFK09_019015/gene-KFK09_021839/gene-KFK09_024588/gene-KFK09_016782/gene-KFK09_019490/gene-KFK09_008217/gene-KFK09_011041/gen…	KFK09_021993/KFK09_022143/KFK09_024742/KFK09_028142/KFK09_007711/KFK09_024837/KFK09_016310/KFK09_000847/KFK09_019778/KFK09_022144/KFK09_025220/KFK09_013245/KFK09_024446/KFK09_004249/KFK09_006113/KFK09_019015/KFK09_021839/KFK09_024588/KFK09_016782/KFK09_019490/KFK09_008217/KFK09_011041/KFK09_021608/KFK09_006487/KFK09_012342/KFK09_018642/KFK09_022476	ath:AT1G74950/ath:AT5G53590/ath:AT5G20900/ath:AT2G46690/ath:AT1G32640/ath:AT5G65210/ath:AT2G43010/ath:AT3G57040/ath:AT1G19180/ath:AT2G28085/ath:AT1G74950/ath:AT5G42750/ath:AT1G59750/ath:AT3G17860/ath:AT3G62980/ath:AT1G32640/ath:AT5G42750/ath:AT1G77690/ath:AT3G56380/ath:AT5G65210/ath:AT2G22670/ath:AT3G21510/ath:AT3G11410/ath:AT2G38120/ath:AT5G06950/ath:AT3G23240/ath:AT1G59750	27	16	gene-KFK09_021993/gene-KFK09_024742/gene-KFK09_028142/gene-KFK09_007711/gene-KFK09_019778/gene-KFK09_025220/gene-KFK09_024446/gene-KFK09_004249/gene-KFK09_019015/gene-KFK09_024588/gene-KFK09_016782/gene-KFK09_008217/gene-KFK09_006487/gene-KFK09_012342/gene-KFK09_018642/gene-KFK09_022476	11	gene-KFK09_022143/gene-KFK09_024837/gene-KFK09_016310/gene-KFK09_000847/gene-KFK09_022144/gene-KFK09_013245/gene-KFK09_006113/gene-KFK09_021839/gene-KFK09_019490/gene-KFK09_011041/gene-KFK09_021608
ath01230	Biosynthesis of amino acids	26/426	208/4450	0.0919514	0.394625	gene-KFK09_022617/gene-KFK09_026917/gene-KFK09_020781/gene-KFK09_005378/gene-KFK09_018985/gene-KFK09_017491/gene-KFK09_019811/gene-KFK09_011216/gene-KFK09_004649/gene-KFK09_014359/gene-KFK09_022389/gene-KFK09_017892/gene-KFK09_028831/gene-KFK09_016075/gene-KFK09_001119/gene-KFK09_027252/gene-KFK09_018437/gene-KFK09_005361/gene-KFK09_012423/gene-KFK09_026731/gene-KFK09_015411/gene-KFK09_017635/gen…	KFK09_022617/KFK09_026917/KFK09_020781/KFK09_005378/KFK09_018985/KFK09_017491/KFK09_019811/KFK09_011216/KFK09_004649/KFK09_014359/KFK09_022389/KFK09_017892/KFK09_028831/KFK09_016075/KFK09_001119/KFK09_027252/KFK09_018437/KFK09_005361/KFK09_012423/KFK09_026731/KFK09_015411/KFK09_017635/KFK09_021908/KFK09_019813/KFK09_025715/KFK09_019145	ath:AT4G01850/ath:AT4G13930/ath:AT5G17920/ath:AT4G13930/ath:AT2G45440/ath:AT1G71100/ath:AT4G35630/ath:AT2G36460/ath:AT5G65780/ath:AT4G13430/ath:AT4G38970/ath:AT5G08570/ath:AT1G32440/ath:AT1G18640/ath:AT2G22250/ath:AT3G01120/ath:AT2G45300/ath:AT1G65930/ath:AT4G01850/ath:AT4G34200/ath:AT4G01850/ath:AT5G56630/ath:AT1G79550/ath:AT4G35630/ath:AT1G08250/ath:AT2G05710	26	19	gene-KFK09_022617/gene-KFK09_026917/gene-KFK09_020781/gene-KFK09_005378/gene-KFK09_017491/gene-KFK09_019811/gene-KFK09_011216/gene-KFK09_017892/gene-KFK09_016075/gene-KFK09_001119/gene-KFK09_027252/gene-KFK09_018437/gene-KFK09_012423/gene-KFK09_026731/gene-KFK09_015411/gene-KFK09_021908/gene-KFK09_019813/gene-KFK09_025715/gene-KFK09_019145	7	gene-KFK09_018985/gene-KFK09_004649/gene-KFK09_014359/gene-KFK09_022389/gene-KFK09_028831/gene-KFK09_005361/gene-KFK09_017635
ath00620	Pyruvate metabolism	12/426	85/4450	0.108921	0.448756	gene-KFK09_009348/gene-KFK09_016744/gene-KFK09_003958/gene-KFK09_020874/gene-KFK09_017892/gene-KFK09_008958/gene-KFK09_028831/gene-KFK09_017889/gene-KFK09_022265/gene-KFK09_018030/gene-KFK09_018697/gene-KFK09_026912	KFK09_009348/KFK09_016744/KFK09_003958/KFK09_020874/KFK09_017892/KFK09_008958/KFK09_028831/KFK09_017889/KFK09_022265/KFK09_018030/KFK09_018697/KFK09_026912	ath:AT5G09660/ath:AT3G52200/ath:AT5G03860/ath:AT2G22780/ath:AT5G08570/ath:AT3G25860/ath:AT1G32440/ath:AT5G43330/ath:AT1G54100/ath:AT4G36250/ath:AT3G02720/ath:AT1G67280	12	3	gene-KFK09_017892/gene-KFK09_008958/gene-KFK09_018030	9	gene-KFK09_009348/gene-KFK09_016744/gene-KFK09_003958/gene-KFK09_020874/gene-KFK09_028831/gene-KFK09_017889/gene-KFK09_022265/gene-KFK09_018697/gene-KFK09_026912
ath00020	Citrate cycle (TCA cycle)	7/426	44/4450	0.122297	0.484486	gene-KFK09_009348/gene-KFK09_016744/gene-KFK09_020874/gene-KFK09_008958/gene-KFK09_017889/gene-KFK09_005361/gene-KFK09_019145	KFK09_009348/KFK09_016744/KFK09_020874/KFK09_008958/KFK09_017889/KFK09_005361/KFK09_019145	ath:AT5G09660/ath:AT3G52200/ath:AT2G22780/ath:AT3G25860/ath:AT5G43330/ath:AT1G65930/ath:AT2G05710	7	2	gene-KFK09_008958/gene-KFK09_019145	5	gene-KFK09_009348/gene-KFK09_016744/gene-KFK09_020874/gene-KFK09_017889/gene-KFK09_005361
ath00360	Phenylalanine metabolism	5/426	29/4450	0.138148	0.510371	gene-KFK09_020223/gene-KFK09_003323/gene-KFK09_001119/gene-KFK09_027999/gene-KFK09_008127	KFK09_020223/KFK09_003323/KFK09_001119/KFK09_027999/KFK09_008127	ath:AT4G34880/ath:AT5G53970/ath:AT2G22250/ath:AT1G62810/ath:AT2G37040	5	2	gene-KFK09_001119/gene-KFK09_008127	3	gene-KFK09_020223/gene-KFK09_003323/gene-KFK09_027999
ath00591	Linoleic acid metabolism	3/426	14/4450	0.143697	0.510371	gene-KFK09_027373/gene-KFK09_016610/gene-KFK09_009072	KFK09_027373/KFK09_016610/KFK09_009072	ath:AT1G55020/ath:AT3G45140/ath:AT1G55020	3	3	gene-KFK09_027373/gene-KFK09_016610/gene-KFK09_009072	0
ath00750	Vitamin B6 metabolism	3/426	14/4450	0.143697	0.510371	gene-KFK09_019811/gene-KFK09_026899/gene-KFK09_019813	KFK09_019811/KFK09_026899/KFK09_019813	ath:AT4G35630/ath:AT1G17710/ath:AT4G35630	3	3	gene-KFK09_019811/gene-KFK09_026899/gene-KFK09_019813	0
ath00030	Pentose phosphate pathway	7/426	47/4450	0.157808	0.541806	gene-KFK09_017405/gene-KFK09_017491/gene-KFK09_011216/gene-KFK09_022389/gene-KFK09_010543/gene-KFK09_014815/gene-KFK09_017635	KFK09_017405/KFK09_017491/KFK09_011216/KFK09_022389/KFK09_010543/KFK09_014815/KFK09_017635	ath:AT1G76550/ath:AT1G71100/ath:AT2G36460/ath:AT4G38970/ath:AT3G02360/ath:AT1G76550/ath:AT5G56630	7	5	gene-KFK09_017405/gene-KFK09_017491/gene-KFK09_011216/gene-KFK09_010543/gene-KFK09_014815	2	gene-KFK09_022389/gene-KFK09_017635
ath00053	Ascorbate and aldarate metabolism	6/426	39/4450	0.164317	0.545955	gene-KFK09_020965/gene-KFK09_002843/gene-KFK09_022265/gene-KFK09_003659/gene-KFK09_004756/gene-KFK09_018030	KFK09_020965/KFK09_002843/KFK09_022265/KFK09_003659/KFK09_004756/KFK09_018030	ath:AT5G15490/ath:AT5G15490/ath:AT1G54100/ath:AT1G14520/ath:AT3G27820/ath:AT4G36250	6	4	gene-KFK09_020965/gene-KFK09_002843/gene-KFK09_003659/gene-KFK09_018030	2	gene-KFK09_022265/gene-KFK09_004756
ath00910	Nitrogen metabolism	4/426	23/4450	0.172241	0.554401	gene-KFK09_024992/gene-KFK09_004050/gene-KFK09_007412/gene-KFK09_021315	KFK09_024992/KFK09_004050/KFK09_007412/KFK09_021315	ath:AT2G15620/ath:AT5G14740/ath:AT5G04140/ath:AT4G37560	4	1	gene-KFK09_024992	3	gene-KFK09_004050/gene-KFK09_007412/gene-KFK09_021315
ath00906	Carotenoid biosynthesis	5/426	32/4450	0.186406	0.581813	gene-KFK09_002696/gene-KFK09_013254/gene-KFK09_002178/gene-KFK09_007903/gene-KFK09_001732	KFK09_002696/KFK09_013254/KFK09_002178/KFK09_007903/KFK09_001732	ath:AT3G14440/ath:AT3G19270/ath:AT4G19230/ath:AT4G25700/ath:AT5G17230	5	3	gene-KFK09_002696/gene-KFK09_002178/gene-KFK09_007903	2	gene-KFK09_013254/gene-KFK09_001732
ath00330	Arginine and proline metabolism	7/426	51/4450	0.211451	0.640572	gene-KFK09_007689/gene-KFK09_020223/gene-KFK09_018225/gene-KFK09_004342/gene-KFK09_022265/gene-KFK09_010744/gene-KFK09_018030	KFK09_007689/KFK09_020223/KFK09_018225/KFK09_004342/KFK09_022265/KFK09_010744/KFK09_018030	ath:AT4G34710/ath:AT4G34880/ath:AT5G66060/ath:AT3G28480/ath:AT1G54100/ath:AT1G65840/ath:AT4G36250	7	5	gene-KFK09_007689/gene-KFK09_018225/gene-KFK09_004342/gene-KFK09_010744/gene-KFK09_018030	2	gene-KFK09_020223/gene-KFK09_022265
ath00945	Stilbenoid, diarylheptanoid and gingerol biosynthesis	3/426	18/4450	0.244642	0.674769	gene-KFK09_015547/gene-KFK09_007477/gene-KFK09_005435	KFK09_015547/KFK09_007477/KFK09_005435	ath:AT4G34050/ath:AT2G30490/ath:AT1G67980	3	3	gene-KFK09_015547/gene-KFK09_007477/gene-KFK09_005435	0
ath00950	Isoquinoline alkaloid biosynthesis	3/426	18/4450	0.244642	0.674769	gene-KFK09_003323/gene-KFK09_001119/gene-KFK09_027999	KFK09_003323/KFK09_001119/KFK09_027999	ath:AT5G53970/ath:AT2G22250/ath:AT1G62810	3	1	gene-KFK09_001119	2	gene-KFK09_003323/gene-KFK09_027999
ath00280	Valine, leucine and isoleucine degradation	6/426	45/4450	0.257853	0.674769	gene-KFK09_004649/gene-KFK09_025399/gene-KFK09_007255/gene-KFK09_022265/gene-KFK09_018030/gene-KFK09_020631	KFK09_004649/KFK09_025399/KFK09_007255/KFK09_022265/KFK09_018030/KFK09_020631	ath:AT5G65780/ath:AT4G34030/ath:AT3G08860/ath:AT1G54100/ath:AT4G36250/ath:AT3G45300	6	1	gene-KFK09_018030	5	gene-KFK09_004649/gene-KFK09_025399/gene-KFK09_007255/gene-KFK09_022265/gene-KFK09_020631
ath00500	Starch and sucrose metabolism	16/426	140/4450	0.262615	0.674769	gene-KFK09_021395/gene-KFK09_002155/gene-KFK09_025564/gene-KFK09_002250/gene-KFK09_028652/gene-KFK09_021745/gene-KFK09_007441/gene-KFK09_005756/gene-KFK09_018902/gene-KFK09_019220/gene-KFK09_023160/gene-KFK09_029142/gene-KFK09_019783/gene-KFK09_023465/gene-KFK09_019975/gene-KFK09_024869	KFK09_021395/KFK09_002155/KFK09_025564/KFK09_002250/KFK09_028652/KFK09_021745/KFK09_007441/KFK09_005756/KFK09_018902/KFK09_019220/KFK09_023160/KFK09_029142/KFK09_019783/KFK09_023465/KFK09_019975/KFK09_024869	ath:AT5G49720/ath:AT4G27830/ath:AT2G31390/ath:AT1G11820/ath:AT5G48300/ath:AT3G01180/ath:AT1G50460/ath:AT3G13560/ath:AT4G17090/ath:AT4G12430/ath:AT5G03650/ath:AT4G00490/ath:AT3G43190/ath:AT3G18080/ath:AT4G25000/ath:AT5G65140	16	7	gene-KFK09_021395/gene-KFK09_025564/gene-KFK09_002250/gene-KFK09_007441/gene-KFK09_005756/gene-KFK09_019220/gene-KFK09_019783	9	gene-KFK09_002155/gene-KFK09_028652/gene-KFK09_021745/gene-KFK09_018902/gene-KFK09_023160/gene-KFK09_029142/gene-KFK09_023465/gene-KFK09_019975/gene-KFK09_024869
ath00380	Tryptophan metabolism	6/426	46/4450	0.274709	0.674769	gene-KFK09_004289/gene-KFK09_020223/gene-KFK09_028881/gene-KFK09_026057/gene-KFK09_022265/gene-KFK09_018030	KFK09_004289/KFK09_020223/KFK09_028881/KFK09_026057/KFK09_022265/KFK09_018030	ath:AT5G11320/ath:AT4G34880/ath:AT4G35090/ath:AT1G80360/ath:AT1G54100/ath:AT4G36250	6	3	gene-KFK09_004289/gene-KFK09_026057/gene-KFK09_018030	3	gene-KFK09_020223/gene-KFK09_028881/gene-KFK09_022265
ath00310	Lysine degradation	5/426	37/4450	0.277386	0.674769	gene-KFK09_013974/gene-KFK09_022265/gene-KFK09_018030/gene-KFK09_013791/gene-KFK09_015586	KFK09_013974/KFK09_022265/KFK09_018030/KFK09_013791/KFK09_015586	ath:AT2G17900/ath:AT1G54100/ath:AT4G36250/ath:AT4G33150/ath:AT2G24580	5	2	gene-KFK09_018030/gene-KFK09_015586	3	gene-KFK09_013974/gene-KFK09_022265/gene-KFK09_013791
ath04146	Peroxisome	10/426	84/4450	0.280934	0.674769	gene-KFK09_028881/gene-KFK09_000015/gene-KFK09_014368/gene-KFK09_019603/gene-KFK09_029460/gene-KFK09_020742/gene-KFK09_006071/gene-KFK09_005361/gene-KFK09_019875/gene-KFK09_015586	KFK09_028881/KFK09_000015/KFK09_014368/KFK09_019603/KFK09_029460/KFK09_020742/KFK09_006071/KFK09_005361/KFK09_019875/KFK09_015586	ath:AT4G35090/ath:AT3G10920/ath:AT4G23850/ath:AT3G14420/ath:AT5G51100/ath:AT2G13360/ath:AT3G05970/ath:AT1G65930/ath:AT3G12800/ath:AT2G24580	10	2	gene-KFK09_014368/gene-KFK09_015586	8	gene-KFK09_028881/gene-KFK09_000015/gene-KFK09_019603/gene-KFK09_029460/gene-KFK09_020742/gene-KFK09_006071/gene-KFK09_005361/gene-KFK09_019875
ath00261	Monobactam biosynthesis	2/426	11/4450	0.284433	0.674769	gene-KFK09_018985/gene-KFK09_019031	KFK09_018985/KFK09_019031	ath:AT2G45440/ath:AT1G19920	2	1	gene-KFK09_019031	1	gene-KFK09_018985
ath04712	Circadian rhythm - plant	7/426	56/4450	0.286258	0.674769	gene-KFK09_027147/gene-KFK09_027150/gene-KFK09_017195/gene-KFK09_017699/gene-KFK09_029132/gene-KFK09_009706/gene-KFK09_012963	KFK09_027147/KFK09_027150/KFK09_017195/KFK09_017699/KFK09_029132/KFK09_009706/KFK09_012963	ath:AT5G13930/ath:AT5G13930/ath:AT2G32950/ath:AT5G08330/ath:AT5G23730/ath:AT1G04400/ath:AT1G09570	7	3	gene-KFK09_027147/gene-KFK09_027150/gene-KFK09_012963	4	gene-KFK09_017195/gene-KFK09_017699/gene-KFK09_029132/gene-KFK09_009706
ath00460	Cyanoamino acid metabolism	6/426	47/4450	0.291816	0.674769	gene-KFK09_026917/gene-KFK09_020889/gene-KFK09_002155/gene-KFK09_005378/gene-KFK09_023465/gene-KFK09_021315	KFK09_026917/KFK09_020889/KFK09_002155/KFK09_005378/KFK09_023465/KFK09_021315	ath:AT4G13930/ath:AT5G08100/ath:AT4G27830/ath:AT4G13930/ath:AT3G18080/ath:AT4G37560	6	2	gene-KFK09_026917/gene-KFK09_005378	4	gene-KFK09_020889/gene-KFK09_002155/gene-KFK09_023465/gene-KFK09_021315
ath00710	Carbon fixation in photosynthetic organisms	8/426	66/4450	0.294802	0.674769	gene-KFK09_009348/gene-KFK09_020874/gene-KFK09_010548/gene-KFK09_017491/gene-KFK09_011216/gene-KFK09_022389/gene-KFK09_017889/gene-KFK09_021908	KFK09_009348/KFK09_020874/KFK09_010548/KFK09_017491/KFK09_011216/KFK09_022389/KFK09_017889/KFK09_021908	ath:AT5G09660/ath:AT2G22780/ath:AT1G32060/ath:AT1G71100/ath:AT2G36460/ath:AT4G38970/ath:AT5G43330/ath:AT1G79550	8	3	gene-KFK09_017491/gene-KFK09_011216/gene-KFK09_021908	5	gene-KFK09_009348/gene-KFK09_020874/gene-KFK09_010548/gene-KFK09_022389/gene-KFK09_017889
ath00511	Other glycan degradation	3/426	21/4450	0.325981	0.729913	gene-KFK09_028090/gene-KFK09_025654/gene-KFK09_028091	KFK09_028090/KFK09_025654/KFK09_028091	ath:AT5G61540/ath:AT5G13980/ath:AT5G61540	3	0		3	gene-KFK09_028090/gene-KFK09_025654/gene-KFK09_028091
ath00920	Sulfur metabolism	4/426	31/4450	0.344847	0.755729	gene-KFK09_004453/gene-KFK09_021246/gene-KFK09_027252/gene-KFK09_019031	KFK09_004453/KFK09_021246/KFK09_027252/KFK09_019031	ath:AT3G03900/ath:AT3G03900/ath:AT3G01120/ath:AT1G19920	4	3	gene-KFK09_021246/gene-KFK09_027252/gene-KFK09_019031	1	gene-KFK09_004453
ath00670	One carbon pool by folate	3/426	22/4450	0.353274	0.758068	gene-KFK09_026917/gene-KFK09_005378/gene-KFK09_012619	KFK09_026917/KFK09_005378/KFK09_012619	ath:AT4G13930/ath:AT4G13930/ath:AT2G44160	3	3	gene-KFK09_026917/gene-KFK09_005378/gene-KFK09_012619	0
ath01212	Fatty acid metabolism	8/426	71/4450	0.368981	0.775614	gene-KFK09_021559/gene-KFK09_003822/gene-KFK09_020775/gene-KFK09_026055/gene-KFK09_014368/gene-KFK09_003265/gene-KFK09_006071/gene-KFK09_027684	KFK09_021559/KFK09_003822/KFK09_020775/KFK09_026055/KFK09_014368/KFK09_003265/KFK09_006071/KFK09_027684	ath:AT3G55360/ath:AT1G67730/ath:AT3G03980/ath:AT1G08510/ath:AT4G23850/ath:AT5G10480/ath:AT3G05970/ath:AT1G08510	8	7	gene-KFK09_021559/gene-KFK09_003822/gene-KFK09_020775/gene-KFK09_026055/gene-KFK09_014368/gene-KFK09_003265/gene-KFK09_027684	1	gene-KFK09_006071
ath01040	Biosynthesis of unsaturated fatty acids	3/426	24/4450	0.407329	0.822436	gene-KFK09_021559/gene-KFK09_003822/gene-KFK09_003265	KFK09_021559/KFK09_003822/KFK09_003265	ath:AT3G55360/ath:AT1G67730/ath:AT5G10480	3	3	gene-KFK09_021559/gene-KFK09_003822/gene-KFK09_003265	0
ath00061	Fatty acid biosynthesis	5/426	44/4450	0.414619	0.822436	gene-KFK09_020775/gene-KFK09_026055/gene-KFK09_014368/gene-KFK09_006071/gene-KFK09_027684	KFK09_020775/KFK09_026055/KFK09_014368/KFK09_006071/KFK09_027684	ath:AT3G03980/ath:AT1G08510/ath:AT4G23850/ath:AT3G05970/ath:AT1G08510	5	4	gene-KFK09_020775/gene-KFK09_026055/gene-KFK09_014368/gene-KFK09_027684	1	gene-KFK09_006071
ath00240	Pyrimidine metabolism	6/426	54/4450	0.41521	0.822436	gene-KFK09_008251/gene-KFK09_012113/gene-KFK09_018734/gene-KFK09_007420/gene-KFK09_014203/gene-KFK09_027805	KFK09_008251/KFK09_012113/KFK09_018734/KFK09_007420/KFK09_014203/KFK09_027805	ath:AT3G12670/ath:AT4G02120/ath:AT5G23300/ath:AT3G54470/ath:AT2G19570/ath:AT3G12670	6	1	gene-KFK09_014203	5	gene-KFK09_008251/gene-KFK09_012113/gene-KFK09_018734/gene-KFK09_007420/gene-KFK09_027805
ath00250	Alanine, aspartate and glutamate metabolism	5/426	46/4450	0.453667	0.865328	gene-KFK09_025094/gene-KFK09_020889/gene-KFK09_020742/gene-KFK09_027227/gene-KFK09_007255	KFK09_025094/KFK09_020889/KFK09_020742/KFK09_027227/KFK09_007255	ath:AT5G17330/ath:AT5G08100/ath:AT2G13360/ath:AT5G12040/ath:AT3G08860	5	1	gene-KFK09_025094	4	gene-KFK09_020889/gene-KFK09_020742/gene-KFK09_027227/gene-KFK09_007255
ath00410	beta-Alanine metabolism	5/426	46/4450	0.453667	0.865328	gene-KFK09_025094/gene-KFK09_027999/gene-KFK09_022265/gene-KFK09_010744/gene-KFK09_018030	KFK09_025094/KFK09_027999/KFK09_022265/KFK09_010744/KFK09_018030	ath:AT5G17330/ath:AT1G62810/ath:AT1G54100/ath:AT1G65840/ath:AT4G36250	5	3	gene-KFK09_025094/gene-KFK09_010744/gene-KFK09_018030	2	gene-KFK09_027999/gene-KFK09_022265
ath00908	Zeatin biosynthesis	5/426	47/4450	0.472935	0.885678	gene-KFK09_027868/gene-KFK09_025463/gene-KFK09_006522/gene-KFK09_010709/gene-KFK09_009035	KFK09_027868/KFK09_025463/KFK09_006522/KFK09_010709/KFK09_009035	ath:AT5G56970/ath:AT1G22360/ath:AT1G22340/ath:AT2G36800/ath:AT2G36800	5	4	gene-KFK09_027868/gene-KFK09_025463/gene-KFK09_010709/gene-KFK09_009035	1	gene-KFK09_006522
ath00340	Histidine metabolism	2/426	17/4450	0.494314	0.887358	gene-KFK09_022265/gene-KFK09_018030	KFK09_022265/KFK09_018030	ath:AT1G54100/ath:AT4G36250	2	1	gene-KFK09_018030	1	gene-KFK09_022265
ath00905	Brassinosteroid biosynthesis	2/426	17/4450	0.494314	0.887358	gene-KFK09_025942/gene-KFK09_017081	KFK09_025942/KFK09_017081	ath:AT2G26710/ath:AT5G05690	2	2	gene-KFK09_025942/gene-KFK09_017081	0
ath00513	Various types of N-glycan biosynthesis	4/426	38/4450	0.500068	0.887358	gene-KFK09_013992/gene-KFK09_008073/gene-KFK09_002940/gene-KFK09_026327	KFK09_013992/KFK09_008073/KFK09_002940/KFK09_026327	ath:AT1G71990/ath:AT1G78800/ath:AT1G61790/ath:AT1G16900	4	3	gene-KFK09_013992/gene-KFK09_008073/gene-KFK09_002940	1	gene-KFK09_026327
ath00561	Glycerolipid metabolism	6/426	60/4450	0.519379	0.887358	gene-KFK09_015469/gene-KFK09_010615/gene-KFK09_026613/gene-KFK09_022265/gene-KFK09_018030/gene-KFK09_013636	KFK09_015469/KFK09_010615/KFK09_026613/KFK09_022265/KFK09_018030/KFK09_013636	ath:AT5G20410/ath:AT1G01610/ath:AT5G20410/ath:AT1G54100/ath:AT4G36250/ath:AT4G30580	6	4	gene-KFK09_015469/gene-KFK09_010615/gene-KFK09_026613/gene-KFK09_018030	2	gene-KFK09_022265/gene-KFK09_013636
ath00290	Valine, leucine and isoleucine biosynthesis	2/426	18/4450	0.525522	0.887358	gene-KFK09_004649/gene-KFK09_014359	KFK09_004649/KFK09_014359	ath:AT5G65780/ath:AT4G13430	2	0		2	gene-KFK09_004649/gene-KFK09_014359
ath00650	Butanoate metabolism	2/426	18/4450	0.525522	0.887358	gene-KFK09_025094/gene-KFK09_012340	KFK09_025094/KFK09_012340	ath:AT5G17330/ath:AT3G56840	2	1	gene-KFK09_025094	1	gene-KFK09_012340
ath00780	Biotin metabolism	2/426	19/4450	0.555406	0.91855	gene-KFK09_020775/gene-KFK09_017879	KFK09_020775/KFK09_017879	ath:AT3G03980/ath:AT5G04620	2	2	gene-KFK09_020775/gene-KFK09_017879	0
ath00400	Phenylalanine, tyrosine and tryptophan biosynthesis	4/426	41/4450	0.561832	0.91855	gene-KFK09_003323/gene-KFK09_001119/gene-KFK09_018437/gene-KFK09_025715	KFK09_003323/KFK09_001119/KFK09_018437/KFK09_025715	ath:AT5G53970/ath:AT2G22250/ath:AT2G45300/ath:AT1G08250	4	3	gene-KFK09_001119/gene-KFK09_018437/gene-KFK09_025715	1	gene-KFK09_003323
ath00740	Riboflavin metabolism	2/426	21/4450	0.611084	0.983463	gene-KFK09_024916/gene-KFK09_009501	KFK09_024916/KFK09_009501	ath:AT5G64300/ath:AT5G08340	2	2	gene-KFK09_024916/gene-KFK09_009501	0
ath00909	Sesquiterpenoid and triterpenoid biosynthesis	1/426	10/4450	0.634814	0.993895	gene-KFK09_017180	KFK09_017180	ath:AT5G23960	1	1	gene-KFK09_017180	0
ath00770	Pantothenate and CoA biosynthesis	2/426	22/4450	0.636865	0.993895	gene-KFK09_004649/gene-KFK09_027925	KFK09_004649/KFK09_027925	ath:AT5G65780/ath:AT2G46110	2	1	gene-KFK09_027925	1	gene-KFK09_004649
ath00563	Glycosylphosphatidylinositol (GPI)-anchor biosynthesis	2/426	23/4450	0.661287	0.999996	gene-KFK09_017418/gene-KFK09_006396	KFK09_017418/KFK09_006396	ath:AT3G27325/ath:AT3G01380	2	1	gene-KFK09_017418	1	gene-KFK09_006396
ath01210	2-Oxocarboxylic acid metabolism	4/426	47/4450	0.67166	0.999996	gene-KFK09_004649/gene-KFK09_014359/gene-KFK09_005361/gene-KFK09_019145	KFK09_004649/KFK09_014359/KFK09_005361/KFK09_019145	ath:AT5G65780/ath:AT4G13430/ath:AT1G65930/ath:AT2G05710	4	1	gene-KFK09_019145	3	gene-KFK09_004649/gene-KFK09_014359/gene-KFK09_005361
ath00300	Lysine biosynthesis	1/426	12/4450	0.701536	0.999996	gene-KFK09_018985	KFK09_018985	ath:AT2G45440	1	0		1	gene-KFK09_018985
ath04122	Sulfur relay system	1/426	12/4450	0.701536	0.999996	gene-KFK09_023474	KFK09_023474	ath:AT4G10100	1	0		1	gene-KFK09_023474
ath04120	Ubiquitin mediated proteolysis	11/426	129/4450	0.703398	0.999996	gene-KFK09_023080/gene-KFK09_022094/gene-KFK09_017085/gene-KFK09_017195/gene-KFK09_029132/gene-KFK09_017039/gene-KFK09_016207/gene-KFK09_007887/gene-KFK09_000513/gene-KFK09_009677/gene-KFK09_007315	KFK09_023080/KFK09_022094/KFK09_017085/KFK09_017195/KFK09_029132/KFK09_017039/KFK09_016207/KFK09_007887/KFK09_000513/KFK09_009677/KFK09_007315	ath:AT2G33770/ath:AT4G05320/ath:AT5G58760/ath:AT2G32950/ath:AT5G23730/ath:AT5G59140/ath:AT2G02760/ath:AT4G22910/ath:AT1G21410/ath:AT5G37640/ath:AT2G30110	11	1	gene-KFK09_022094	10	gene-KFK09_023080/gene-KFK09_017085/gene-KFK09_017195/gene-KFK09_029132/gene-KFK09_017039/gene-KFK09_016207/gene-KFK09_007887/gene-KFK09_000513/gene-KFK09_009677/gene-KFK09_007315
ath00130	Ubiquinone and other terpenoid-quinone biosynthesis	4/426	50/4450	0.718919	0.999996	gene-KFK09_007477/gene-KFK09_003323/gene-KFK09_010549/gene-KFK09_009608	KFK09_007477/KFK09_003323/KFK09_010549/KFK09_009608	ath:AT2G30490/ath:AT5G53970/ath:AT4G19010/ath:AT2G18950	4	2	gene-KFK09_007477/gene-KFK09_009608	2	gene-KFK09_003323/gene-KFK09_010549
ath00510	N-Glycan biosynthesis	4/426	50/4450	0.718919	0.999996	gene-KFK09_008073/gene-KFK09_002940/gene-KFK09_015823/gene-KFK09_026327	KFK09_008073/KFK09_002940/KFK09_015823/KFK09_026327	ath:AT1G78800/ath:AT1G61790/ath:AT3G45040/ath:AT1G16900	4	3	gene-KFK09_008073/gene-KFK09_002940/gene-KFK09_015823	1	gene-KFK09_026327
ath02010	ABC transporters	2/426	26/4450	0.726674	0.999996	gene-KFK09_018848/gene-KFK09_010468	KFK09_018848/KFK09_010468	ath:AT2G36910/ath:AT3G55320	2	2	gene-KFK09_018848/gene-KFK09_010468	0
ath03022	Basal transcription factors	3/426	39/4450	0.735898	0.999996	gene-KFK09_003900/gene-KFK09_023311/gene-KFK09_018746	KFK09_003900/KFK09_023311/KFK09_018746	ath:AT4G30820/ath:AT1G04950/ath:AT1G12400	3	0		3	gene-KFK09_003900/gene-KFK09_023311/gene-KFK09_018746
ath04070	Phosphatidylinositol signaling system	4/426	52/4450	0.747528	0.999996	gene-KFK09_027298/gene-KFK09_000980/gene-KFK09_005145/gene-KFK09_004288	KFK09_027298/KFK09_000980/KFK09_005145/KFK09_004288	ath:AT1G66410/ath:AT3G43810/ath:AT5G61760/ath:AT1G66410	4	4	gene-KFK09_027298/gene-KFK09_000980/gene-KFK09_005145/gene-KFK09_004288	0
ath00052	Galactose metabolism	3/426	41/4450	0.76663	0.999996	gene-KFK09_007441/gene-KFK09_001420/gene-KFK09_017635	KFK09_007441/KFK09_001420/KFK09_017635	ath:AT1G50460/ath:AT1G56600/ath:AT5G56630	3	2	gene-KFK09_007441/gene-KFK09_001420	1	gene-KFK09_017635
ath04145	Phagosome	6/426	80/4450	0.791675	0.999996	gene-KFK09_014391/gene-KFK09_016379/gene-KFK09_028788/gene-KFK09_001255/novel.1080/gene-KFK09_002581	KFK09_014391/KFK09_016379/KFK09_028788/KFK09_001255/-/KFK09_002581	ath:AT1G04820/ath:AT1G04820/ath:AT5G45970/ath:AT5G23860/ath:AT2G25610/ath:AT5G12250	6	5	gene-KFK09_014391/gene-KFK09_016379/gene-KFK09_028788/gene-KFK09_001255/gene-KFK09_002581	1	novel.1080
ath00600	Sphingolipid metabolism	2/426	30/4450	0.796966	0.999996	gene-KFK09_020114/gene-KFK09_020117	KFK09_020114/KFK09_020117	ath:AT1G69640/ath:AT1G69640	2	1	gene-KFK09_020117	1	gene-KFK09_020114
ath00860	Porphyrin and chlorophyll metabolism	3/426	45/4450	0.819349	0.999996	gene-KFK09_007100/gene-KFK09_008801/gene-KFK09_005590	KFK09_007100/KFK09_008801/KFK09_005590	ath:AT1G44446/ath:AT5G43860/ath:AT5G40850	3	1	gene-KFK09_005590	2	gene-KFK09_007100/gene-KFK09_008801
ath04130	SNARE interactions in vesicular transport	2/426	32/4450	0.825733	0.999996	gene-KFK09_016267/gene-KFK09_000655	KFK09_016267/KFK09_000655	ath:AT3G11820/ath:AT5G22360	2	1	gene-KFK09_016267	1	gene-KFK09_000655
ath00073	Cutin, suberine and wax biosynthesis	1/426	19/4450	0.852806	0.999996	gene-KFK09_017848	KFK09_017848	ath:AT1G02205	1	1	gene-KFK09_017848	0
ath00760	Nicotinate and nicotinamide metabolism	1/426	19/4450	0.852806	0.999996	gene-KFK09_017711	KFK09_017711	ath:AT2G01350	1	0		1	gene-KFK09_017711
ath00730	Thiamine metabolism	1/426	20/4450	0.866958	0.999996	gene-KFK09_021668	KFK09_021668	ath:AT2G29630	1	0		1	gene-KFK09_021668
ath04136	Autophagy - other	2/426	38/4450	0.891312	0.999996	gene-KFK09_028143/gene-KFK09_015403	KFK09_028143/KFK09_015403	ath:AT3G49590/ath:AT3G15580	2	1	gene-KFK09_028143	1	gene-KFK09_015403
ath03020	RNA polymerase	2/426	39/4450	0.899712	0.999996	gene-KFK09_012271/gene-KFK09_027016	KFK09_012271/KFK09_027016	ath:AT1G54250/ath:AT3G52090	2	0		2	gene-KFK09_012271/gene-KFK09_027016
ath00904	Diterpenoid biosynthesis	1/426	25/4450	0.91977	0.999996	gene-KFK09_019856	KFK09_019856	ath:AT1G79460	1	0		1	gene-KFK09_019856
ath00190	Oxidative phosphorylation	7/426	118/4450	0.944246	0.999996	gene-KFK09_006246/gene-KFK09_002011/gene-KFK09_015078/gene-KFK09_000366/gene-KFK09_001851/gene-KFK09_008604/novel.1080	KFK09_006246/KFK09_002011/KFK09_015078/KFK09_000366/KFK09_001851/KFK09_008604/-	ath:AT4G30190/ath:AT4G09650/ath:ArthCp009/ath:ArthMp015/ath:ArthCp029/ath:AT2G07698/ath:AT2G25610	7	5	gene-KFK09_006246/gene-KFK09_015078/gene-KFK09_000366/gene-KFK09_001851/gene-KFK09_008604	2	gene-KFK09_002011/novel.1080
ath03015	mRNA surveillance pathway	7/426	120/4450	0.950183	0.999996	gene-KFK09_018581/gene-KFK09_018260/gene-KFK09_018367/gene-KFK09_014273/gene-KFK09_011383/gene-KFK09_001061/gene-KFK09_022731	KFK09_018581/KFK09_018260/KFK09_018367/KFK09_014273/KFK09_011383/KFK09_001061/KFK09_022731	ath:AT4G25550/ath:AT1G12920/ath:AT5G66240/ath:AT5G25510/ath:AT5G18580/ath:AT2G39840/ath:AT5G25510	7	4	gene-KFK09_018260/gene-KFK09_014273/gene-KFK09_001061/gene-KFK09_022731	3	gene-KFK09_018581/gene-KFK09_018367/gene-KFK09_011383
ath03420	Nucleotide excision repair	3/426	64/4450	0.952645	0.999996	gene-KFK09_017085/gene-KFK09_003900/gene-KFK09_018746	KFK09_017085/KFK09_003900/KFK09_018746	ath:AT5G58760/ath:AT4G30820/ath:AT1G12400	3	0		3	gene-KFK09_017085/gene-KFK09_003900/gene-KFK09_018746
ath00230	Purine metabolism	5/426	96/4450	0.960158	0.999996	gene-KFK09_004453/gene-KFK09_021246/gene-KFK09_017892/gene-KFK09_028831/gene-KFK09_019031	KFK09_004453/KFK09_021246/KFK09_017892/KFK09_028831/KFK09_019031	ath:AT3G03900/ath:AT3G03900/ath:AT5G08570/ath:AT1G32440/ath:AT1G19920	5	3	gene-KFK09_021246/gene-KFK09_017892/gene-KFK09_019031	2	gene-KFK09_004453/gene-KFK09_028831
ath04141	Protein processing in endoplasmic reticulum	13/426	206/4450	0.966168	0.999996	gene-KFK09_018142/gene-KFK09_024391/gene-KFK09_012813/gene-KFK09_023905/gene-KFK09_009060/gene-KFK09_005029/gene-KFK09_022114/gene-KFK09_004255/gene-KFK09_018944/gene-KFK09_005373/gene-KFK09_006519/gene-KFK09_010443/gene-KFK09_002940	KFK09_018142/KFK09_024391/KFK09_012813/KFK09_023905/KFK09_009060/KFK09_005029/KFK09_022114/KFK09_004255/KFK09_018944/KFK09_005373/KFK09_006519/KFK09_010443/KFK09_002940	ath:AT4G27670/ath:AT4G10250/ath:AT2G29500/ath:AT5G52640/ath:AT5G52640/ath:AT5G12020/ath:AT4G04860/ath:AT5G37670/ath:AT4G29330/ath:AT4G14160/ath:AT3G46230/ath:AT3G12580/ath:AT1G61790	13	5	gene-KFK09_022114/gene-KFK09_018944/gene-KFK09_005373/gene-KFK09_010443/gene-KFK09_002940	8	gene-KFK09_018142/gene-KFK09_024391/gene-KFK09_012813/gene-KFK09_023905/gene-KFK09_009060/gene-KFK09_005029/gene-KFK09_004255/gene-KFK09_006519
ath00562	Inositol phosphate metabolism	2/426	53/4450	0.968776	0.999996	gene-KFK09_005145/gene-KFK09_003659	KFK09_005145/KFK09_003659	ath:AT5G61760/ath:AT1G14520	2	2	gene-KFK09_005145/gene-KFK09_003659	0
ath03050	Proteasome	2/426	55/4450	0.973705	0.999996	gene-KFK09_008831/novel.644	KFK09_008831/-	ath:AT5G09900/ath:AT1G56450	2	0		2	gene-KFK09_008831/novel.644
ath03060	Protein export	2/426	56/4450	0.975879	0.999996	gene-KFK09_010563/gene-KFK09_014615	KFK09_010563/KFK09_014615	ath:AT2G43640/ath:AT1G06870	2	1	gene-KFK09_014615	1	gene-KFK09_010563
ath00970	Aminoacyl-tRNA biosynthesis	2/426	63/4450	0.986907	0.999996	gene-KFK09_016234/gene-KFK09_006994	KFK09_016234/KFK09_006994	ath:AT5G52520/ath:AT2G04842	2	0		2	gene-KFK09_016234/gene-KFK09_006994
ath00564	Glycerophospholipid metabolism	3/426	83/4450	0.989219	0.999996	gene-KFK09_010615/gene-KFK09_008350/gene-KFK09_013636	KFK09_010615/KFK09_008350/KFK09_013636	ath:AT1G01610/ath:AT1G15110/ath:AT4G30580	3	1	gene-KFK09_010615	2	gene-KFK09_008350/gene-KFK09_013636
ath04144	Endocytosis	7/426	148/4450	0.990984	0.999996	gene-KFK09_021774/gene-KFK09_028457/gene-KFK09_016046/gene-KFK09_018277/gene-KFK09_027141/gene-KFK09_010443/gene-KFK09_021718	KFK09_021774/KFK09_028457/KFK09_016046/KFK09_018277/KFK09_027141/KFK09_010443/KFK09_021718	ath:AT1G34220/ath:AT1G25420/ath:AT5G54310/ath:AT2G17840/ath:AT1G10600/ath:AT3G12580/ath:AT1G71790	7	3	gene-KFK09_021774/gene-KFK09_018277/gene-KFK09_010443	4	gene-KFK09_028457/gene-KFK09_016046/gene-KFK09_027141/gene-KFK09_021718
ath03018	RNA degradation	5/426	119/4450	0.991731	0.999996	gene-KFK09_020813/gene-KFK09_018806/gene-KFK09_007375/gene-KFK09_010829/gene-KFK09_017635	KFK09_020813/KFK09_018806/KFK09_007375/KFK09_010829/KFK09_017635	ath:AT3G20800/ath:AT4G00660/ath:AT5G60170/ath:AT1G03905/ath:AT5G56630	5	0		5	gene-KFK09_020813/gene-KFK09_018806/gene-KFK09_007375/gene-KFK09_010829/gene-KFK09_017635
ath00900	Terpenoid backbone biosynthesis	1/426	49/4450	0.99298	0.999996	gene-KFK09_027438	KFK09_027438	ath:AT4G36810	1	1	gene-KFK09_027438	0
ath03040	Spliceosome	9/426	186/4450	0.994869	0.999996	gene-KFK09_009383/gene-KFK09_010375/gene-KFK09_012395/gene-KFK09_001952/gene-KFK09_009303/gene-KFK09_016652/gene-KFK09_006874/gene-KFK09_010443/gene-KFK09_005293	KFK09_009383/KFK09_010375/KFK09_012395/KFK09_001952/KFK09_009303/KFK09_016652/KFK09_006874/KFK09_010443/KFK09_005293	ath:AT1G07170/ath:AT5G16780/ath:AT3G05760/ath:AT2G02570/ath:AT5G61030/ath:AT1G14650/ath:AT3G18165/ath:AT3G12580/ath:AT1G09770	9	2	gene-KFK09_016652/gene-KFK09_010443	7	gene-KFK09_009383/gene-KFK09_010375/gene-KFK09_012395/gene-KFK09_001952/gene-KFK09_009303/gene-KFK09_006874/gene-KFK09_005293
ath03013	RNA transport	3/426	162/4450	0.999989	0.999996	gene-KFK09_005427/gene-KFK09_025352/gene-KFK09_006304	KFK09_005427/KFK09_025352/KFK09_006304	ath:AT1G24310/ath:AT1G54290/ath:AT3G13920	3	2	gene-KFK09_005427/gene-KFK09_006304	1	gene-KFK09_025352
ath03010	Ribosome	10/426	304/4450	0.999996	0.999996	gene-KFK09_001833/gene-KFK09_014340/gene-KFK09_025540/gene-KFK09_026839/gene-KFK09_006797/gene-KFK09_020038/gene-KFK09_019492/gene-KFK09_019491/gene-KFK09_011384/gene-KFK09_015807	KFK09_001833/KFK09_014340/KFK09_025540/KFK09_026839/KFK09_006797/KFK09_020038/KFK09_019492/KFK09_019491/KFK09_011384/KFK09_015807	ath:AT3G10950/ath:AT3G49080/ath:AT2G33450/ath:AT3G15190/ath:AT3G54210/ath:AT5G65220/ath:AT2G43030/ath:AT2G43030/ath:AT2G33450/ath:AT2G42740	10	1	gene-KFK09_015807	9	gene-KFK09_001833/gene-KFK09_014340/gene-KFK09_025540/gene-KFK09_026839/gene-KFK09_006797/gene-KFK09_020038/gene-KFK09_019492/gene-KFK09_019491/gene-KFK09_011384

## Sheet: YJ01Y VS KX01Y
KEGGID	Description	GeneRatio	BgRatio	pvalue	padj	geneID	geneName	keggID	Count	Up	Up_Gene_id	Down	Down_Gene_id
ath00960	Tropane, piperidine and pyridine alkaloid biosynthesis	10/580	22/4439	0.000198546	0.0226343	gene-KFK09_003323/gene-KFK09_027999/gene-KFK09_017014/gene-KFK09_011915/gene-KFK09_002531/gene-KFK09_025718/gene-KFK09_003921/gene-KFK09_003301/gene-KFK09_027026/gene-KFK09_006572	KFK09_003323/KFK09_027999/KFK09_017014/KFK09_011915/KFK09_002531/KFK09_025718/KFK09_003921/KFK09_003301/KFK09_027026/KFK09_006572	ath:AT5G53970/ath:AT1G62810/ath:AT5G06060/ath:AT4G31990/ath:AT1G71920/ath:AT1G31710/ath:AT2G42490/ath:AT5G06060/ath:AT2G42490/ath:AT5G06060	10	6	gene-KFK09_003323/gene-KFK09_027999/gene-KFK09_025718/gene-KFK09_003301/gene-KFK09_027026/gene-KFK09_006572	4	gene-KFK09_017014/gene-KFK09_011915/gene-KFK09_002531/gene-KFK09_003921
ath04016	MAPK signaling pathway - plant	27/580	130/4439	0.00855928	0.403049	gene-KFK09_014187/gene-KFK09_023698/gene-KFK09_020553/gene-KFK09_017285/gene-KFK09_017280/gene-KFK09_020561/gene-KFK09_022862/gene-KFK09_000730/gene-KFK09_009802/gene-KFK09_024675/gene-KFK09_022139/gene-KFK09_019872/gene-KFK09_001122/gene-KFK09_007696/gene-KFK09_017757/gene-KFK09_015165/gene-KFK09_000980/gene-KFK09_001159/gene-KFK09_009799/gene-KFK09_015631/gene-KFK09_023680/gene-KFK09_017281/gen…	KFK09_014187/KFK09_023698/KFK09_020553/KFK09_017285/KFK09_017280/KFK09_020561/KFK09_022862/KFK09_000730/KFK09_009802/KFK09_024675/KFK09_022139/KFK09_019872/KFK09_001122/KFK09_007696/KFK09_017757/KFK09_015165/KFK09_000980/KFK09_001159/KFK09_009799/KFK09_015631/KFK09_023680/KFK09_017281/KFK09_013271/KFK09_022210/KFK09_018911/KFK09_022345/KFK09_026117	ath:AT2G26070/ath:AT3G23240/ath:AT1G10940/ath:AT1G12280/ath:AT1G12280/ath:AT2G38310/ath:AT1G63440/ath:AT2G38470/ath:AT1G63440/ath:AT2G26330/ath:AT4G08500/ath:AT5G44790/ath:AT5G63650/ath:AT5G46790/ath:AT1G63440/ath:AT3G43810/ath:AT3G43810/ath:AT3G18690/ath:AT1G63440/ath:AT3G21220/ath:AT3G23150/ath:AT1G12280/ath:AT1G73500/ath:AT4G33950/ath:AT4G33950/ath:AT3G18690/ath:AT4G01250	27	16	gene-KFK09_014187/gene-KFK09_023698/gene-KFK09_022862/gene-KFK09_000730/gene-KFK09_009802/gene-KFK09_024675/gene-KFK09_022139/gene-KFK09_007696/gene-KFK09_017757/gene-KFK09_001159/gene-KFK09_009799/gene-KFK09_013271/gene-KFK09_022210/gene-KFK09_018911/gene-KFK09_022345/gene-KFK09_026117	11	gene-KFK09_020553/gene-KFK09_017285/gene-KFK09_017280/gene-KFK09_020561/gene-KFK09_019872/gene-KFK09_001122/gene-KFK09_015165/gene-KFK09_000980/gene-KFK09_015631/gene-KFK09_023680/gene-KFK09_017281
ath00350	Tyrosine metabolism	10/580	35/4439	0.0115749	0.403049	gene-KFK09_003323/gene-KFK09_027999/gene-KFK09_011915/gene-KFK09_002531/gene-KFK09_025718/gene-KFK09_003921/gene-KFK09_005447/gene-KFK09_027026/gene-KFK09_019045/gene-KFK09_000164	KFK09_003323/KFK09_027999/KFK09_011915/KFK09_002531/KFK09_025718/KFK09_003921/KFK09_005447/KFK09_027026/KFK09_019045/KFK09_000164	ath:AT5G53970/ath:AT1G62810/ath:AT4G31990/ath:AT1G71920/ath:AT1G31710/ath:AT2G42490/ath:AT1G77120/ath:AT2G42490/ath:AT1G64710/ath:AT1G77120	10	6	gene-KFK09_003323/gene-KFK09_027999/gene-KFK09_025718/gene-KFK09_027026/gene-KFK09_019045/gene-KFK09_000164	4	gene-KFK09_011915/gene-KFK09_002531/gene-KFK09_003921/gene-KFK09_005447
ath00592	alpha-Linolenic acid metabolism	13/580	53/4439	0.0163582	0.403049	gene-KFK09_028696/gene-KFK09_025668/gene-KFK09_014742/gene-KFK09_014743/gene-KFK09_013785/gene-KFK09_025669/gene-KFK09_026921/gene-KFK09_005447/gene-KFK09_023035/gene-KFK09_000224/gene-KFK09_025229/gene-KFK09_011763/gene-KFK09_000164	KFK09_028696/KFK09_025668/KFK09_014742/KFK09_014743/KFK09_013785/KFK09_025669/KFK09_026921/KFK09_005447/KFK09_023035/KFK09_000224/KFK09_025229/KFK09_011763/KFK09_000164	ath:AT3G45140/ath:AT1G76690/ath:AT5G42650/ath:AT5G42650/ath:AT5G42650/ath:AT1G76690/ath:AT4G13010/ath:AT1G77120/ath:AT4G15440/ath:AT1G20510/ath:AT1G17420/ath:AT3G25780/ath:AT1G77120	13	9	gene-KFK09_014742/gene-KFK09_014743/gene-KFK09_025669/gene-KFK09_026921/gene-KFK09_023035/gene-KFK09_000224/gene-KFK09_025229/gene-KFK09_011763/gene-KFK09_000164	4	gene-KFK09_028696/gene-KFK09_025668/gene-KFK09_013785/gene-KFK09_005447
ath04712	Circadian rhythm - plant	13/580	54/4439	0.0190617	0.403049	gene-KFK09_019939/gene-KFK09_027150/gene-KFK09_027149/gene-KFK09_013168/gene-KFK09_000111/gene-KFK09_004883/gene-KFK09_003600/gene-KFK09_001650/gene-KFK09_021378/gene-KFK09_029005/gene-KFK09_023253/gene-KFK09_025617/gene-KFK09_029132	KFK09_019939/KFK09_027150/KFK09_027149/KFK09_013168/KFK09_000111/KFK09_004883/KFK09_003600/KFK09_001650/KFK09_021378/KFK09_029005/KFK09_023253/KFK09_025617/KFK09_029132	ath:AT1G68050/ath:AT5G13930/ath:AT5G13930/ath:AT4G08920/ath:AT5G24470/ath:AT1G22770/ath:AT2G25930/ath:AT1G01060/ath:AT5G13930/ath:AT2G44680/ath:AT5G24470/ath:AT1G01060/ath:AT5G23730	13	10	gene-KFK09_019939/gene-KFK09_027150/gene-KFK09_027149/gene-KFK09_013168/gene-KFK09_000111/gene-KFK09_004883/gene-KFK09_001650/gene-KFK09_023253/gene-KFK09_025617/gene-KFK09_029132	3	gene-KFK09_003600/gene-KFK09_021378/gene-KFK09_029005
ath00950	Isoquinoline alkaloid biosynthesis	6/580	18/4439	0.0224907	0.403049	gene-KFK09_003323/gene-KFK09_027999/gene-KFK09_011915/gene-KFK09_025718/gene-KFK09_003921/gene-KFK09_027026	KFK09_003323/KFK09_027999/KFK09_011915/KFK09_025718/KFK09_003921/KFK09_027026	ath:AT5G53970/ath:AT1G62810/ath:AT4G31990/ath:AT1G31710/ath:AT2G42490/ath:AT2G42490	6	4	gene-KFK09_003323/gene-KFK09_027999/gene-KFK09_025718/gene-KFK09_027026	2	gene-KFK09_011915/gene-KFK09_003921
ath00940	Phenylpropanoid biosynthesis	25/580	130/4439	0.0279821	0.403049	gene-KFK09_017378/gene-KFK09_027772/gene-KFK09_019461/gene-KFK09_026944/gene-KFK09_010962/gene-KFK09_020515/gene-KFK09_000744/gene-KFK09_002156/gene-KFK09_023354/gene-KFK09_026350/gene-KFK09_001428/gene-KFK09_013431/gene-KFK09_023511/gene-KFK09_011376/gene-KFK09_002155/gene-KFK09_010961/gene-KFK09_013901/gene-KFK09_008127/gene-KFK09_017956/gene-KFK09_010370/gene-KFK09_026977/gene-KFK09_028030/gen…	KFK09_017378/KFK09_027772/KFK09_019461/KFK09_026944/KFK09_010962/KFK09_020515/KFK09_000744/KFK09_002156/KFK09_023354/KFK09_026350/KFK09_001428/KFK09_013431/KFK09_023511/KFK09_011376/KFK09_002155/KFK09_010961/KFK09_013901/KFK09_008127/KFK09_017956/KFK09_010370/KFK09_026977/KFK09_028030/KFK09_023359/KFK09_018102/KFK09_018134	ath:AT2G30490/ath:AT5G05340/ath:AT2G22420/ath:AT4G34050/ath:AT4G27830/ath:AT5G05340/ath:AT5G05340/ath:AT4G27830/ath:AT5G05340/ath:AT5G05340/ath:AT5G05340/ath:AT5G20950/ath:AT4G33420/ath:AT5G48930/ath:AT4G27830/ath:AT1G02850/ath:AT1G71695/ath:AT2G37040/ath:AT4G21760/ath:AT3G47040/ath:AT5G63380/ath:AT4G39330/ath:AT5G05340/ath:AT1G72680/ath:AT5G54160	25	11	gene-KFK09_027772/gene-KFK09_023354/gene-KFK09_001428/gene-KFK09_023511/gene-KFK09_011376/gene-KFK09_010961/gene-KFK09_008127/gene-KFK09_010370/gene-KFK09_026977/gene-KFK09_023359/gene-KFK09_018134	14	gene-KFK09_017378/gene-KFK09_019461/gene-KFK09_026944/gene-KFK09_010962/gene-KFK09_020515/gene-KFK09_000744/gene-KFK09_002156/gene-KFK09_026350/gene-KFK09_013431/gene-KFK09_002155/gene-KFK09_013901/gene-KFK09_017956/gene-KFK09_028030/gene-KFK09_018102
ath00360	Phenylalanine metabolism	8/580	29/4439	0.0282841	0.403049	gene-KFK09_003323/gene-KFK09_027999/gene-KFK09_011915/gene-KFK09_002531/gene-KFK09_025718/gene-KFK09_003921/gene-KFK09_027026/gene-KFK09_008127	KFK09_003323/KFK09_027999/KFK09_011915/KFK09_002531/KFK09_025718/KFK09_003921/KFK09_027026/KFK09_008127	ath:AT5G53970/ath:AT1G62810/ath:AT4G31990/ath:AT1G71920/ath:AT1G31710/ath:AT2G42490/ath:AT2G42490/ath:AT2G37040	8	5	gene-KFK09_003323/gene-KFK09_027999/gene-KFK09_025718/gene-KFK09_027026/gene-KFK09_008127	3	gene-KFK09_011915/gene-KFK09_002531/gene-KFK09_003921
ath00630	Glyoxylate and dicarboxylate metabolism	14/580	68/4439	0.0533327	0.675547	gene-KFK09_005135/gene-KFK09_007839/gene-KFK09_019189/gene-KFK09_001983/gene-KFK09_007412/gene-KFK09_025672/gene-KFK09_010597/gene-KFK09_021107/gene-KFK09_028607/gene-KFK09_029137/gene-KFK09_021316/gene-KFK09_025693/gene-KFK09_002706/gene-KFK09_011769	KFK09_005135/KFK09_007839/KFK09_019189/KFK09_001983/KFK09_007412/KFK09_025672/KFK09_010597/KFK09_021107/KFK09_028607/KFK09_029137/KFK09_021316/KFK09_025693/KFK09_002706/KFK09_011769	ath:AT1G32470/ath:AT1G68010/ath:AT4G17360/ath:AT3G16910/ath:AT5G04140/ath:AT1G32470/ath:AT3G48990/ath:AT3G21720/ath:AT5G47760/ath:AT3G48990/ath:AT4G37560/ath:AT5G36880/ath:AT3G14420/ath:AT5G38420	14	6	gene-KFK09_001983/gene-KFK09_007412/gene-KFK09_010597/gene-KFK09_021107/gene-KFK09_029137/gene-KFK09_002706	8	gene-KFK09_005135/gene-KFK09_007839/gene-KFK09_019189/gene-KFK09_025672/gene-KFK09_028607/gene-KFK09_021316/gene-KFK09_025693/gene-KFK09_011769
ath00195	Photosynthesis	13/580	67/4439	0.0902221	0.916273	gene-KFK09_020080/gene-KFK09_001987/gene-KFK09_013639/gene-KFK09_017111/gene-KFK09_012001/gene-KFK09_012233/gene-KFK09_000679/gene-KFK09_012566/gene-KFK09_001840/gene-KFK09_000025/gene-KFK09_016347/gene-KFK09_001860/gene-KFK09_001861	KFK09_020080/KFK09_001987/KFK09_013639/KFK09_017111/KFK09_012001/KFK09_012233/KFK09_000679/KFK09_012566/KFK09_001840/KFK09_000025/KFK09_016347/KFK09_001860/KFK09_001861	ath:AT4G09650/ath:AT1G60950/ath:AT3G55330/ath:AT4G32260/ath:AT1G03130/ath:AT1G32550/ath:AT2G27510/ath:AT1G55670/ath:ArthCp017/ath:AT1G20340/ath:AT1G31330/ath:ArthCp022/ath:ArthCp021	13	4	gene-KFK09_000679/gene-KFK09_001840/gene-KFK09_001860/gene-KFK09_001861	9	gene-KFK09_020080/gene-KFK09_001987/gene-KFK09_013639/gene-KFK09_017111/gene-KFK09_012001/gene-KFK09_012233/gene-KFK09_012566/gene-KFK09_000025/gene-KFK09_016347
ath00010	Glycolysis / Gluconeogenesis	19/580	106/4439	0.0911951	0.916273	gene-KFK09_001495/gene-KFK09_012801/gene-KFK09_008321/gene-KFK09_001983/gene-KFK09_026166/gene-KFK09_021898/gene-KFK09_005447/gene-KFK09_021647/gene-KFK09_025630/gene-KFK09_023554/gene-KFK09_025851/gene-KFK09_015697/gene-KFK09_013020/gene-KFK09_006793/gene-KFK09_017635/gene-KFK09_021908/gene-KFK09_019045/gene-KFK09_000164/gene-KFK09_025693	KFK09_001495/KFK09_012801/KFK09_008321/KFK09_001983/KFK09_026166/KFK09_021898/KFK09_005447/KFK09_021647/KFK09_025630/KFK09_023554/KFK09_025851/KFK09_015697/KFK09_013020/KFK09_006793/KFK09_017635/KFK09_021908/KFK09_019045/KFK09_000164/KFK09_025693	ath:AT3G01590/ath:AT3G54050/ath:AT4G29130/ath:AT3G16910/ath:AT4G26270/ath:AT1G16300/ath:AT1G77120/ath:AT2G29560/ath:AT5G50850/ath:AT4G37870/ath:AT4G29130/ath:AT2G24270/ath:AT1G59900/ath:AT1G09780/ath:AT5G56630/ath:AT1G79550/ath:AT1G64710/ath:AT1G77120/ath:AT5G36880	19	9	gene-KFK09_001983/gene-KFK09_026166/gene-KFK09_021898/gene-KFK09_023554/gene-KFK09_025851/gene-KFK09_013020/gene-KFK09_006793/gene-KFK09_019045/gene-KFK09_000164	10	gene-KFK09_001495/gene-KFK09_012801/gene-KFK09_008321/gene-KFK09_005447/gene-KFK09_021647/gene-KFK09_025630/gene-KFK09_015697/gene-KFK09_017635/gene-KFK09_021908/gene-KFK09_025693
ath00130	Ubiquinone and other terpenoid-quinone biosynthesis	10/580	50/4439	0.108949	0.916273	gene-KFK09_003323/gene-KFK09_017378/gene-KFK09_009608/gene-KFK09_022212/gene-KFK09_025300/gene-KFK09_025166/gene-KFK09_001373/gene-KFK09_025299/gene-KFK09_025305/gene-KFK09_026977	KFK09_003323/KFK09_017378/KFK09_009608/KFK09_022212/KFK09_025300/KFK09_025166/KFK09_001373/KFK09_025299/KFK09_025305/KFK09_026977	ath:AT5G53970/ath:AT2G30490/ath:AT2G18950/ath:AT1G60600/ath:AT5G54500/ath:AT4G36750/ath:AT1G48320/ath:AT4G27270/ath:AT5G54500/ath:AT5G63380	10	3	gene-KFK09_003323/gene-KFK09_022212/gene-KFK09_026977	7	gene-KFK09_017378/gene-KFK09_009608/gene-KFK09_025300/gene-KFK09_025166/gene-KFK09_001373/gene-KFK09_025299/gene-KFK09_025305
ath00908	Zeatin biosynthesis	10/580	50/4439	0.108949	0.916273	gene-KFK09_010705/gene-KFK09_025463/gene-KFK09_009035/gene-KFK09_025462/gene-KFK09_014674/gene-KFK09_010703/gene-KFK09_010704/gene-KFK09_002027/gene-KFK09_006521/gene-KFK09_021302	KFK09_010705/KFK09_025463/KFK09_009035/KFK09_025462/KFK09_014674/KFK09_010703/KFK09_010704/KFK09_002027/KFK09_006521/KFK09_021302	ath:AT2G36800/ath:AT1G22360/ath:AT2G36800/ath:AT1G22360/ath:AT1G22370/ath:AT2G36780/ath:AT2G36800/ath:AT3G63110/ath:AT1G22370/ath:AT1G75450	10	7	gene-KFK09_010705/gene-KFK09_025463/gene-KFK09_025462/gene-KFK09_010703/gene-KFK09_010704/gene-KFK09_002027/gene-KFK09_006521	3	gene-KFK09_009035/gene-KFK09_014674/gene-KFK09_021302
ath03440	Homologous recombination	11/580	57/4439	0.116525	0.916273	gene-KFK09_020674/gene-KFK09_025552/gene-KFK09_012407/gene-KFK09_009733/gene-KFK09_012076/gene-KFK09_015617/gene-KFK09_010518/gene-KFK09_017781/gene-KFK09_024563/gene-KFK09_013418/gene-KFK09_013417	KFK09_020674/KFK09_025552/KFK09_012407/KFK09_009733/KFK09_012076/KFK09_015617/KFK09_010518/KFK09_017781/KFK09_024563/KFK09_013418/KFK09_013417	ath:AT2G28560/ath:AT2G19490/ath:AT5G64520/ath:AT2G42120/ath:AT1G09815/ath:AT2G24490/ath:AT2G06510/ath:AT2G24490/ath:AT1G10930/ath:AT5G63920/ath:AT5G63920	11	7	gene-KFK09_025552/gene-KFK09_012076/gene-KFK09_015617/gene-KFK09_010518/gene-KFK09_017781/gene-KFK09_024563/gene-KFK09_013417	4	gene-KFK09_020674/gene-KFK09_012407/gene-KFK09_009733/gene-KFK09_013418
ath00500	Starch and sucrose metabolism	23/580	139/4439	0.134681	0.916273	gene-KFK09_007885/gene-KFK09_022764/gene-KFK09_013768/gene-KFK09_008321/gene-KFK09_010962/gene-KFK09_007888/gene-KFK09_021395/gene-KFK09_001548/gene-KFK09_002156/gene-KFK09_029142/gene-KFK09_023841/gene-KFK09_021745/gene-KFK09_013431/gene-KFK09_019805/gene-KFK09_025851/gene-KFK09_011616/gene-KFK09_002155/gene-KFK09_010961/gene-KFK09_013489/gene-KFK09_017956/gene-KFK09_010370/gene-KFK09_013642/gen…	KFK09_007885/KFK09_022764/KFK09_013768/KFK09_008321/KFK09_010962/KFK09_007888/KFK09_021395/KFK09_001548/KFK09_002156/KFK09_029142/KFK09_023841/KFK09_021745/KFK09_013431/KFK09_019805/KFK09_025851/KFK09_011616/KFK09_002155/KFK09_010961/KFK09_013489/KFK09_017956/KFK09_010370/KFK09_013642/KFK09_006206	ath:AT5G51830/ath:AT1G69830/ath:AT5G65140/ath:AT4G29130/ath:AT4G27830/ath:AT5G51830/ath:AT5G49720/ath:AT1G73370/ath:AT4G27830/ath:AT4G00490/ath:AT2G45880/ath:AT3G01180/ath:AT5G20950/ath:AT4G31140/ath:AT4G29130/ath:AT5G58090/ath:AT4G27830/ath:AT1G02850/ath:AT3G43190/ath:AT4G21760/ath:AT3G47040/ath:AT1G11720/ath:AT4G17770	23	7	gene-KFK09_001548/gene-KFK09_021745/gene-KFK09_025851/gene-KFK09_011616/gene-KFK09_010961/gene-KFK09_010370/gene-KFK09_006206	16	gene-KFK09_007885/gene-KFK09_022764/gene-KFK09_013768/gene-KFK09_008321/gene-KFK09_010962/gene-KFK09_007888/gene-KFK09_021395/gene-KFK09_002156/gene-KFK09_029142/gene-KFK09_023841/gene-KFK09_013431/gene-KFK09_019805/gene-KFK09_002155/gene-KFK09_013489/gene-KFK09_017956/gene-KFK09_013642
ath00941	Flavonoid biosynthesis	9/580	47/4439	0.151974	0.916273	gene-KFK09_017378/gene-KFK09_027150/gene-KFK09_027149/gene-KFK09_026944/gene-KFK09_021378/gene-KFK09_011376/gene-KFK09_024575/gene-KFK09_016792/gene-KFK09_004551	KFK09_017378/KFK09_027150/KFK09_027149/KFK09_026944/KFK09_021378/KFK09_011376/KFK09_024575/KFK09_016792/KFK09_004551	ath:AT2G30490/ath:AT5G13930/ath:AT5G13930/ath:AT4G34050/ath:AT5G13930/ath:AT5G48930/ath:AT5G07990/ath:AT5G05270/ath:AT5G07990	9	5	gene-KFK09_027150/gene-KFK09_027149/gene-KFK09_011376/gene-KFK09_016792/gene-KFK09_004551	4	gene-KFK09_017378/gene-KFK09_026944/gene-KFK09_021378/gene-KFK09_024575
ath00260	Glycine, serine and threonine metabolism	12/580	67/4439	0.157336	0.916273	gene-KFK09_005135/gene-KFK09_007839/gene-KFK09_027999/gene-KFK09_025718/gene-KFK09_003921/gene-KFK09_015738/gene-KFK09_025672/gene-KFK09_023867/gene-KFK09_021729/gene-KFK09_014928/gene-KFK09_027026/gene-KFK09_006793	KFK09_005135/KFK09_007839/KFK09_027999/KFK09_025718/KFK09_003921/KFK09_015738/KFK09_025672/KFK09_023867/KFK09_021729/KFK09_014928/KFK09_027026/KFK09_006793	ath:AT1G32470/ath:AT1G68010/ath:AT1G62810/ath:AT1G31710/ath:AT2G42490/ath:AT4G02610/ath:AT1G32470/ath:AT4G11640/ath:AT4G39660/ath:AT3G10050/ath:AT2G42490/ath:AT1G09780	12	7	gene-KFK09_027999/gene-KFK09_025718/gene-KFK09_023867/gene-KFK09_021729/gene-KFK09_014928/gene-KFK09_027026/gene-KFK09_006793	5	gene-KFK09_005135/gene-KFK09_007839/gene-KFK09_003921/gene-KFK09_015738/gene-KFK09_025672
ath00240	Pyrimidine metabolism	10/580	54/4439	0.159373	0.916273	gene-KFK09_008251/gene-KFK09_012085/gene-KFK09_014203/gene-KFK09_027805/gene-KFK09_016362/gene-KFK09_002976/gene-KFK09_000926/gene-KFK09_000311/gene-KFK09_005362/gene-KFK09_016359	KFK09_008251/KFK09_012085/KFK09_014203/KFK09_027805/KFK09_016362/KFK09_002976/KFK09_000926/KFK09_000311/KFK09_005362/KFK09_016359	ath:AT3G12670/ath:AT1G50510/ath:AT2G19570/ath:AT3G12670/ath:AT3G46940/ath:AT5G59440/ath:AT5G18280/ath:AT3G48540/ath:AT3G12670/ath:AT3G46940	10	4	gene-KFK09_008251/gene-KFK09_027805/gene-KFK09_002976/gene-KFK09_000311	6	gene-KFK09_012085/gene-KFK09_014203/gene-KFK09_016362/gene-KFK09_000926/gene-KFK09_005362/gene-KFK09_016359
ath00261	Monobactam biosynthesis	3/580	11/4439	0.164813	0.916273	gene-KFK09_009914/gene-KFK09_004290/gene-KFK09_019031	KFK09_009914/KFK09_004290/KFK09_019031	ath:AT3G59890/ath:AT4G14680/ath:AT1G19920	3	2	gene-KFK09_004290/gene-KFK09_019031	1	gene-KFK09_009914
ath00196	Photosynthesis - antenna proteins	4/580	17/4439	0.172916	0.916273	gene-KFK09_021016/gene-KFK09_021013/gene-KFK09_017190/gene-KFK09_027414	KFK09_021016/KFK09_021013/KFK09_017190/KFK09_027414	ath:AT5G54270/ath:AT5G54270/ath:AT1G76570/ath:AT3G27690	4	4	gene-KFK09_021016/gene-KFK09_021013/gene-KFK09_017190/gene-KFK09_027414	0
ath00905	Brassinosteroid biosynthesis	4/580	17/4439	0.172916	0.916273	gene-KFK09_027566/gene-KFK09_005947/gene-KFK09_002799/gene-KFK09_004615	KFK09_027566/KFK09_005947/KFK09_002799/KFK09_004615	ath:AT3G50660/ath:AT2G26710/ath:AT3G30180/ath:AT3G50660	4	0		4	gene-KFK09_027566/gene-KFK09_005947/gene-KFK09_002799/gene-KFK09_004615
ath03430	Mismatch repair	7/580	36/4439	0.182125	0.916273	gene-KFK09_029131/gene-KFK09_009733/gene-KFK09_012076/gene-KFK09_015617/gene-KFK09_010518/gene-KFK09_017781/gene-KFK09_015723	KFK09_029131/KFK09_009733/KFK09_012076/KFK09_015617/KFK09_010518/KFK09_017781/KFK09_015723	ath:AT4G25540/ath:AT2G42120/ath:AT1G09815/ath:AT2G24490/ath:AT2G06510/ath:AT2G24490/ath:AT3G18524	7	6	gene-KFK09_029131/gene-KFK09_012076/gene-KFK09_015617/gene-KFK09_010518/gene-KFK09_017781/gene-KFK09_015723	1	gene-KFK09_009733
ath04141	Protein processing in endoplasmic reticulum	31/580	202/4439	0.188496	0.916273	gene-KFK09_018944/gene-KFK09_018256/gene-KFK09_023563/gene-KFK09_020613/gene-KFK09_008379/gene-KFK09_013983/gene-KFK09_012617/gene-KFK09_002954/gene-KFK09_014896/gene-KFK09_015592/gene-KFK09_012262/gene-KFK09_018249/gene-KFK09_018268/gene-KFK09_001501/gene-KFK09_013950/gene-KFK09_013005/gene-KFK09_012089/gene-KFK09_001023/gene-KFK09_009907/gene-KFK09_014730/gene-KFK09_010581/gene-KFK09_022582/gen…	KFK09_018944/KFK09_018256/KFK09_023563/KFK09_020613/KFK09_008379/KFK09_013983/KFK09_012617/KFK09_002954/KFK09_014896/KFK09_015592/KFK09_012262/KFK09_018249/KFK09_018268/KFK09_001501/KFK09_013950/KFK09_013005/KFK09_012089/KFK09_001023/KFK09_009907/KFK09_014730/KFK09_010581/KFK09_022582/KFK09_011397/KFK09_013537/KFK09_004255/KFK09_017162/KFK09_010807/KFK09_028114/KFK09_005793/KFK09_019523/KFK09_010…	ath:AT4G29330/ath:AT1G75950/ath:AT5G60640/ath:AT4G21150/ath:AT3G07370/ath:AT1G35620/ath:AT1G56340/ath:AT4G21870/ath:AT3G52190/ath:AT1G51590/ath:AT3G62600/ath:AT1G75950/ath:AT1G75950/ath:AT3G17000/ath:AT3G07370/ath:AT1G04980/ath:AT5G61790/ath:AT3G12580/ath:AT2G21160/ath:AT1G71220/ath:AT5G42020/ath:AT3G59410/ath:AT2G47470/ath:AT1G18260/ath:AT5G37670/ath:AT5G35080/ath:AT2G01720/ath:AT4G25230/ath:AT5…	31	7	gene-KFK09_008379/gene-KFK09_001501/gene-KFK09_001023/gene-KFK09_014730/gene-KFK09_022582/gene-KFK09_004255/gene-KFK09_010655	24	gene-KFK09_018944/gene-KFK09_018256/gene-KFK09_023563/gene-KFK09_020613/gene-KFK09_013983/gene-KFK09_012617/gene-KFK09_002954/gene-KFK09_014896/gene-KFK09_015592/gene-KFK09_012262/gene-KFK09_018249/gene-KFK09_018268/gene-KFK09_013950/gene-KFK09_013005/gene-KFK09_012089/gene-KFK09_009907/gene-KFK09_010581/gene-KFK09_011397/gene-KFK09_013537/gene-KFK09_017162/gene-KFK09_010807/gene-KFK09_028114/gen…
ath04146	Peroxisome	14/580	85/4439	0.213702	0.916273	gene-KFK09_017062/gene-KFK09_028424/gene-KFK09_029460/gene-KFK09_000695/gene-KFK09_028423/gene-KFK09_010628/gene-KFK09_002850/gene-KFK09_027808/gene-KFK09_027367/gene-KFK09_000702/gene-KFK09_027661/gene-KFK09_002706/gene-KFK09_006142/gene-KFK09_000228	KFK09_017062/KFK09_028424/KFK09_029460/KFK09_000695/KFK09_028423/KFK09_010628/KFK09_002850/KFK09_027808/KFK09_027367/KFK09_000702/KFK09_027661/KFK09_002706/KFK09_006142/KFK09_000228	ath:AT2G39970/ath:AT5G17380/ath:AT5G51100/ath:AT4G33790/ath:AT5G17380/ath:AT2G28190/ath:AT1G52870/ath:AT1G65930/ath:AT5G18100/ath:AT4G33790/ath:AT5G20070/ath:AT3G14420/ath:AT1G08830/ath:AT2G28190	14	8	gene-KFK09_028424/gene-KFK09_029460/gene-KFK09_028423/gene-KFK09_010628/gene-KFK09_002850/gene-KFK09_000702/gene-KFK09_027661/gene-KFK09_002706	6	gene-KFK09_017062/gene-KFK09_000695/gene-KFK09_027808/gene-KFK09_027367/gene-KFK09_006142/gene-KFK09_000228
ath02010	ABC transporters	5/580	25/4439	0.220909	0.916273	novel.199/gene-KFK09_011352/gene-KFK09_010468/gene-KFK09_024814/gene-KFK09_016111	-/KFK09_011352/KFK09_010468/KFK09_024814/KFK09_016111	ath:AT3G28345/ath:AT1G02520/ath:AT3G55320/ath:AT3G28860/ath:AT1G02520	5	1	gene-KFK09_011352	4	novel.199/gene-KFK09_010468/gene-KFK09_024814/gene-KFK09_016111
ath00410	beta-Alanine metabolism	8/580	45/4439	0.227585	0.916273	gene-KFK09_027999/gene-KFK09_019759/gene-KFK09_025718/gene-KFK09_003921/gene-KFK09_026211/gene-KFK09_027026/gene-KFK09_016316/gene-KFK09_005354	KFK09_027999/KFK09_019759/KFK09_025718/KFK09_003921/KFK09_026211/KFK09_027026/KFK09_016316/KFK09_005354	ath:AT1G62810/ath:AT4G20930/ath:AT1G31710/ath:AT2G42490/ath:AT4G29720/ath:AT2G42490/ath:AT2G43020/ath:AT1G06550	8	4	gene-KFK09_027999/gene-KFK09_025718/gene-KFK09_027026/gene-KFK09_005354	4	gene-KFK09_019759/gene-KFK09_003921/gene-KFK09_026211/gene-KFK09_016316
ath00760	Nicotinate and nicotinamide metabolism	4/580	19/4439	0.229982	0.916273	gene-KFK09_005513/gene-KFK09_008754/gene-KFK09_008755/gene-KFK09_027661	KFK09_005513/KFK09_008754/KFK09_008755/KFK09_027661	ath:AT5G50210/ath:AT5G50210/ath:AT5G50210/ath:AT5G20070	4	3	gene-KFK09_008754/gene-KFK09_008755/gene-KFK09_027661	1	gene-KFK09_005513
ath01200	Carbon metabolism	35/580	237/4439	0.238511	0.916273	gene-KFK09_005135/gene-KFK09_012801/gene-KFK09_007839/gene-KFK09_008321/gene-KFK09_019759/gene-KFK09_001983/gene-KFK09_010548/gene-KFK09_004603/gene-KFK09_027190/gene-KFK09_020241/gene-KFK09_026166/gene-KFK09_021898/gene-KFK09_021647/gene-KFK09_025630/gene-KFK09_025672/gene-KFK09_023554/gene-KFK09_021107/gene-KFK09_028607/gene-KFK09_007675/gene-KFK09_027808/gene-KFK09_025851/gene-KFK09_015697/gen…	KFK09_005135/KFK09_012801/KFK09_007839/KFK09_008321/KFK09_019759/KFK09_001983/KFK09_010548/KFK09_004603/KFK09_027190/KFK09_020241/KFK09_026166/KFK09_021898/KFK09_021647/KFK09_025630/KFK09_025672/KFK09_023554/KFK09_021107/KFK09_028607/KFK09_007675/KFK09_027808/KFK09_025851/KFK09_015697/KFK09_014928/KFK09_013020/KFK09_006793/KFK09_018436/KFK09_017635/KFK09_021908/KFK09_012619/KFK09_021316/KFK09_025…	ath:AT1G32470/ath:AT3G54050/ath:AT1G68010/ath:AT4G29130/ath:AT4G20930/ath:AT3G16910/ath:AT1G32060/ath:AT5G13110/ath:AT1G53310/ath:AT4G00570/ath:AT4G26270/ath:AT1G16300/ath:AT2G29560/ath:AT5G50850/ath:AT1G32470/ath:AT4G37870/ath:AT3G21720/ath:AT5G47760/ath:AT3G60750/ath:AT1G65930/ath:AT4G29130/ath:AT2G24270/ath:AT3G10050/ath:AT1G59900/ath:AT1G09780/ath:AT2G45290/ath:AT5G56630/ath:AT1G79550/ath:AT2…	35	14	gene-KFK09_001983/gene-KFK09_020241/gene-KFK09_026166/gene-KFK09_021898/gene-KFK09_023554/gene-KFK09_021107/gene-KFK09_025851/gene-KFK09_014928/gene-KFK09_013020/gene-KFK09_006793/gene-KFK09_018436/gene-KFK09_029133/gene-KFK09_005354/gene-KFK09_002706	21	gene-KFK09_005135/gene-KFK09_012801/gene-KFK09_007839/gene-KFK09_008321/gene-KFK09_019759/gene-KFK09_010548/gene-KFK09_004603/gene-KFK09_027190/gene-KFK09_021647/gene-KFK09_025630/gene-KFK09_025672/gene-KFK09_028607/gene-KFK09_007675/gene-KFK09_027808/gene-KFK09_015697/gene-KFK09_017635/gene-KFK09_021908/gene-KFK09_012619/gene-KFK09_021316/gene-KFK09_025693/gene-KFK09_011769
ath00860	Porphyrin and chlorophyll metabolism	8/580	46/4439	0.246482	0.916273	gene-KFK09_015074/gene-KFK09_012290/gene-KFK09_029311/gene-KFK09_004193/gene-KFK09_023569/gene-KFK09_013716/gene-KFK09_020358/gene-KFK09_008801	KFK09_015074/KFK09_012290/KFK09_029311/KFK09_004193/KFK09_023569/KFK09_013716/KFK09_020358/KFK09_008801	ath:AT2G40490/ath:AT1G69740/ath:AT5G18660/ath:AT4G03240/ath:AT1G58290/ath:AT2G26540/ath:AT4G22920/ath:AT5G43860	8	4	gene-KFK09_004193/gene-KFK09_023569/gene-KFK09_020358/gene-KFK09_008801	4	gene-KFK09_015074/gene-KFK09_012290/gene-KFK09_029311/gene-KFK09_013716
ath00561	Glycerolipid metabolism	10/580	60/4439	0.252167	0.916273	gene-KFK09_012497/gene-KFK09_023343/gene-KFK09_003313/gene-KFK09_012835/gene-KFK09_024630/gene-KFK09_026228/gene-KFK09_011832/gene-KFK09_024651/gene-KFK09_004046/gene-KFK09_010369	KFK09_012497/KFK09_023343/KFK09_003313/KFK09_012835/KFK09_024630/KFK09_026228/KFK09_011832/KFK09_024651/KFK09_004046/KFK09_010369	ath:AT3G51520/ath:AT5G57440/ath:AT5G01220/ath:AT5G01220/ath:AT1G73480/ath:AT2G19450/ath:AT4G31780/ath:AT5G13640/ath:AT1G15080/ath:AT2G38110	10	5	gene-KFK09_003313/gene-KFK09_024630/gene-KFK09_011832/gene-KFK09_024651/gene-KFK09_004046	5	gene-KFK09_012497/gene-KFK09_023343/gene-KFK09_012835/gene-KFK09_026228/gene-KFK09_010369
ath00730	Thiamine metabolism	4/580	20/4439	0.260078	0.916273	gene-KFK09_021105/gene-KFK09_008710/gene-KFK09_011124/gene-KFK09_021118	KFK09_021105/KFK09_008710/KFK09_011124/KFK09_021118	ath:AT5G54770/ath:AT5G63400/ath:AT1G67440/ath:AT1G02880	4	2	gene-KFK09_021105/gene-KFK09_011124	2	gene-KFK09_008710/gene-KFK09_021118
ath04120	Ubiquitin mediated proteolysis	19/580	124/4439	0.260987	0.916273	gene-KFK09_018256/gene-KFK09_016207/gene-KFK09_008379/gene-KFK09_018249/gene-KFK09_018268/gene-KFK09_001501/gene-KFK09_013950/gene-KFK09_007887/gene-KFK09_022094/gene-KFK09_012891/gene-KFK09_003128/gene-KFK09_028062/gene-KFK09_020778/gene-KFK09_000513/gene-KFK09_009353/gene-KFK09_010815/gene-KFK09_002595/gene-KFK09_015733/gene-KFK09_029132	KFK09_018256/KFK09_016207/KFK09_008379/KFK09_018249/KFK09_018268/KFK09_001501/KFK09_013950/KFK09_007887/KFK09_022094/KFK09_012891/KFK09_003128/KFK09_028062/KFK09_020778/KFK09_000513/KFK09_009353/KFK09_010815/KFK09_002595/KFK09_015733/KFK09_029132	ath:AT1G75950/ath:AT2G02760/ath:AT3G07370/ath:AT1G75950/ath:AT1G75950/ath:AT3G17000/ath:AT3G07370/ath:AT4G22910/ath:AT4G05320/ath:AT3G61790/ath:AT1G50490/ath:AT4G22910/ath:AT1G14400/ath:AT1G21410/ath:AT5G65740/ath:AT4G05420/ath:AT2G36170/ath:AT1G75440/ath:AT5G23730	19	10	gene-KFK09_016207/gene-KFK09_008379/gene-KFK09_001501/gene-KFK09_007887/gene-KFK09_003128/gene-KFK09_028062/gene-KFK09_020778/gene-KFK09_000513/gene-KFK09_015733/gene-KFK09_029132	9	gene-KFK09_018256/gene-KFK09_018249/gene-KFK09_018268/gene-KFK09_013950/gene-KFK09_022094/gene-KFK09_012891/gene-KFK09_009353/gene-KFK09_010815/gene-KFK09_002595
ath00460	Cyanoamino acid metabolism	8/580	47/4439	0.265869	0.916273	gene-KFK09_010962/gene-KFK09_002156/gene-KFK09_013431/gene-KFK09_002155/gene-KFK09_010961/gene-KFK09_017956/gene-KFK09_010370/gene-KFK09_021316	KFK09_010962/KFK09_002156/KFK09_013431/KFK09_002155/KFK09_010961/KFK09_017956/KFK09_010370/KFK09_021316	ath:AT4G27830/ath:AT4G27830/ath:AT5G20950/ath:AT4G27830/ath:AT1G02850/ath:AT4G21760/ath:AT3G47040/ath:AT4G37560	8	2	gene-KFK09_010961/gene-KFK09_010370	6	gene-KFK09_010962/gene-KFK09_002156/gene-KFK09_013431/gene-KFK09_002155/gene-KFK09_017956/gene-KFK09_021316
ath00591	Linoleic acid metabolism	3/580	14/4439	0.273274	0.916273	gene-KFK09_028696/gene-KFK09_005777/gene-KFK09_025229	KFK09_028696/KFK09_005777/KFK09_025229	ath:AT3G45140/ath:AT1G55020/ath:AT1G17420	3	1	gene-KFK09_025229	2	gene-KFK09_028696/gene-KFK09_005777
ath00330	Arginine and proline metabolism	8/580	51/4439	0.347023	0.995856	gene-KFK09_018225/gene-KFK09_026986/gene-KFK09_011915/gene-KFK09_026211/gene-KFK09_020793/gene-KFK09_016316/gene-KFK09_004812/gene-KFK09_012281	KFK09_018225/KFK09_026986/KFK09_011915/KFK09_026211/KFK09_020793/KFK09_016316/KFK09_004812/KFK09_012281	ath:AT5G66060/ath:AT2G43080/ath:AT4G31990/ath:AT4G29720/ath:AT5G46180/ath:AT2G43020/ath:AT3G28480/ath:AT5G08170	8	1	gene-KFK09_012281	7	gene-KFK09_018225/gene-KFK09_026986/gene-KFK09_011915/gene-KFK09_026211/gene-KFK09_020793/gene-KFK09_016316/gene-KFK09_004812
ath00563	Glycosylphosphatidylinositol (GPI)-anchor biosynthesis	4/580	23/4439	0.353569	0.995856	gene-KFK09_007266/gene-KFK09_027365/gene-KFK09_013784/gene-KFK09_005638	KFK09_007266/KFK09_027365/KFK09_013784/KFK09_005638	ath:AT4G35530/ath:AT3G45100/ath:AT3G57170/ath:AT1G11880	4	1	gene-KFK09_013784	3	gene-KFK09_007266/gene-KFK09_027365/gene-KFK09_005638
ath00920	Sulfur metabolism	5/580	30/4439	0.353887	0.995856	gene-KFK09_004453/gene-KFK09_025098/gene-KFK09_004290/gene-KFK09_019031/gene-KFK09_001152	KFK09_004453/KFK09_025098/KFK09_004290/KFK09_019031/KFK09_001152	ath:AT3G03900/ath:AT5G54390/ath:AT4G14680/ath:AT1G19920/ath:AT5G04590	5	4	gene-KFK09_004453/gene-KFK09_025098/gene-KFK09_004290/gene-KFK09_019031	1	gene-KFK09_001152
ath03013	RNA transport	23/580	161/4439	0.35481	0.995856	gene-KFK09_006568/gene-KFK09_019604/gene-KFK09_021547/gene-KFK09_014162/gene-KFK09_014072/gene-KFK09_006087/gene-KFK09_008408/gene-KFK09_013765/gene-KFK09_017225/gene-KFK09_019649/gene-KFK09_027983/gene-KFK09_004202/gene-KFK09_013077/gene-KFK09_022001/gene-KFK09_027023/gene-KFK09_000122/gene-KFK09_019764/gene-KFK09_026761/gene-KFK09_011609/gene-KFK09_002812/gene-KFK09_012208/gene-KFK09_017298/gen…	KFK09_006568/KFK09_019604/KFK09_021547/KFK09_014162/KFK09_014072/KFK09_006087/KFK09_008408/KFK09_013765/KFK09_017225/KFK09_019649/KFK09_027983/KFK09_004202/KFK09_013077/KFK09_022001/KFK09_027023/KFK09_000122/KFK09_019764/KFK09_026761/KFK09_011609/KFK09_002812/KFK09_012208/KFK09_017298/KFK09_012207	ath:AT3G11400/ath:AT5G38640/ath:AT4G34110/ath:AT2G19430/ath:AT4G32910/ath:AT4G37130/ath:AT1G30550/ath:AT2G46290/ath:AT3G15610/ath:AT1G15200/ath:AT2G04520/ath:AT2G03820/ath:AT1G33410/ath:AT3G07300/ath:AT1G80680/ath:AT2G45640/ath:AT1G72560/ath:AT5G57870/ath:AT4G34110/ath:AT2G05120/ath:AT1G77840/ath:AT3G52150/ath:AT1G77840	23	13	gene-KFK09_006568/gene-KFK09_019604/gene-KFK09_021547/gene-KFK09_006087/gene-KFK09_008408/gene-KFK09_013765/gene-KFK09_019649/gene-KFK09_004202/gene-KFK09_013077/gene-KFK09_022001/gene-KFK09_019764/gene-KFK09_026761/gene-KFK09_011609	10	gene-KFK09_014162/gene-KFK09_014072/gene-KFK09_017225/gene-KFK09_027983/gene-KFK09_027023/gene-KFK09_000122/gene-KFK09_002812/gene-KFK09_012208/gene-KFK09_017298/gene-KFK09_012207
ath00710	Carbon fixation in photosynthetic organisms	10/580	66/4439	0.358802	0.995856	gene-KFK09_012801/gene-KFK09_010548/gene-KFK09_027190/gene-KFK09_020241/gene-KFK09_021898/gene-KFK09_023554/gene-KFK09_007675/gene-KFK09_018436/gene-KFK09_021908/gene-KFK09_011769	KFK09_012801/KFK09_010548/KFK09_027190/KFK09_020241/KFK09_021898/KFK09_023554/KFK09_007675/KFK09_018436/KFK09_021908/KFK09_011769	ath:AT3G54050/ath:AT1G32060/ath:AT1G53310/ath:AT4G00570/ath:AT1G16300/ath:AT4G37870/ath:AT3G60750/ath:AT2G45290/ath:AT1G79550/ath:AT5G38420	10	4	gene-KFK09_020241/gene-KFK09_021898/gene-KFK09_023554/gene-KFK09_018436	6	gene-KFK09_012801/gene-KFK09_010548/gene-KFK09_027190/gene-KFK09_007675/gene-KFK09_021908/gene-KFK09_011769
ath00906	Carotenoid biosynthesis	5/580	32/4439	0.408789	0.995856	gene-KFK09_013256/gene-KFK09_001732/gene-KFK09_016277/gene-KFK09_007903/gene-KFK09_014412	KFK09_013256/KFK09_001732/KFK09_016277/KFK09_007903/KFK09_014412	ath:AT5G67030/ath:AT5G17230/ath:AT3G14440/ath:AT4G25700/ath:AT5G17230	5	4	gene-KFK09_013256/gene-KFK09_001732/gene-KFK09_016277/gene-KFK09_014412	1	gene-KFK09_007903
ath01040	Biosynthesis of unsaturated fatty acids	4/580	25/4439	0.416286	0.995856	gene-KFK09_014801/gene-KFK09_010440/gene-KFK09_021550/gene-KFK09_010438	KFK09_014801/KFK09_010440/KFK09_021550/KFK09_010438	ath:AT3G12120/ath:AT3G55360/ath:AT5G10480/ath:AT3G55360	4	0		4	gene-KFK09_014801/gene-KFK09_010440/gene-KFK09_021550/gene-KFK09_010438
ath00030	Pentose phosphate pathway	7/580	47/4439	0.417728	0.995856	gene-KFK09_012801/gene-KFK09_004603/gene-KFK09_026166/gene-KFK09_007675/gene-KFK09_015697/gene-KFK09_018436/gene-KFK09_017635	KFK09_012801/KFK09_004603/KFK09_026166/KFK09_007675/KFK09_015697/KFK09_018436/KFK09_017635	ath:AT3G54050/ath:AT5G13110/ath:AT4G26270/ath:AT3G60750/ath:AT2G24270/ath:AT2G45290/ath:AT5G56630	7	2	gene-KFK09_026166/gene-KFK09_018436	5	gene-KFK09_012801/gene-KFK09_004603/gene-KFK09_007675/gene-KFK09_015697/gene-KFK09_017635
ath00510	N-Glycan biosynthesis	7/580	47/4439	0.417728	0.995856	gene-KFK09_020613/gene-KFK09_015592/gene-KFK09_027046/gene-KFK09_010807/gene-KFK09_005793/gene-KFK09_008073/gene-KFK09_000923	KFK09_020613/KFK09_015592/KFK09_027046/KFK09_010807/KFK09_005793/KFK09_008073/KFK09_000923	ath:AT4G21150/ath:AT1G51590/ath:AT3G27540/ath:AT2G01720/ath:AT5G63840/ath:AT1G78800/ath:AT5G38460	7	2	gene-KFK09_027046/gene-KFK09_000923	5	gene-KFK09_020613/gene-KFK09_015592/gene-KFK09_010807/gene-KFK09_005793/gene-KFK09_008073
ath00514	Other types of O-glycan biosynthesis	2/580	11/4439	0.43146	0.995856	gene-KFK09_002374/gene-KFK09_012942	KFK09_002374/KFK09_012942	ath:AT5G13500/ath:AT1G19360	2	0		2	gene-KFK09_002374/gene-KFK09_012942
ath00400	Phenylalanine, tyrosine and tryptophan biosynthesis	6/580	41/4439	0.450849	0.995856	gene-KFK09_003323/gene-KFK09_011915/gene-KFK09_002531/gene-KFK09_019506/gene-KFK09_015738/gene-KFK09_018502	KFK09_003323/KFK09_011915/KFK09_002531/KFK09_019506/KFK09_015738/KFK09_018502	ath:AT5G53970/ath:AT4G31990/ath:AT1G71920/ath:AT4G39540/ath:AT4G02610/ath:AT1G22410	6	3	gene-KFK09_003323/gene-KFK09_019506/gene-KFK09_018502	3	gene-KFK09_011915/gene-KFK09_002531/gene-KFK09_015738
ath00944	Flavone and flavonol biosynthesis	3/580	19/4439	0.460533	0.995856	gene-KFK09_027668/gene-KFK09_024575/gene-KFK09_004551	KFK09_027668/KFK09_024575/KFK09_004551	ath:AT2G36790/ath:AT5G07990/ath:AT5G07990	3	2	gene-KFK09_027668/gene-KFK09_004551	1	gene-KFK09_024575
ath00945	Stilbenoid, diarylheptanoid and gingerol biosynthesis	3/580	19/4439	0.460533	0.995856	gene-KFK09_017378/gene-KFK09_026944/gene-KFK09_011376	KFK09_017378/KFK09_026944/KFK09_011376	ath:AT2G30490/ath:AT4G34050/ath:AT5G48930	3	1	gene-KFK09_011376	2	gene-KFK09_017378/gene-KFK09_026944
ath04145	Phagosome	11/580	80/4439	0.47768	0.995856	gene-KFK09_012617/gene-KFK09_024117/gene-KFK09_022566/gene-KFK09_012089/gene-KFK09_003588/gene-KFK09_024227/gene-KFK09_027916/novel.1080/gene-KFK09_007926/gene-KFK09_014391/gene-KFK09_014239	KFK09_012617/KFK09_024117/KFK09_022566/KFK09_012089/KFK09_003588/KFK09_024227/KFK09_027916/-/KFK09_007926/KFK09_014391/KFK09_014239	ath:AT1G56340/ath:AT3G51300/ath:AT3G42050/ath:AT5G61790/ath:AT4G11150/ath:AT4G38510/ath:AT1G52280/ath:AT2G25610/ath:AT1G19910/ath:AT1G04820/ath:AT4G09720	11	3	gene-KFK09_003588/gene-KFK09_024227/novel.1080	8	gene-KFK09_012617/gene-KFK09_024117/gene-KFK09_022566/gene-KFK09_012089/gene-KFK09_027916/gene-KFK09_007926/gene-KFK09_014391/gene-KFK09_014239
ath03018	RNA degradation	16/580	118/4439	0.477979	0.995856	gene-KFK09_021547/gene-KFK09_001419/gene-KFK09_026166/gene-KFK09_021647/gene-KFK09_020813/gene-KFK09_026773/gene-KFK09_012323/gene-KFK09_014089/gene-KFK09_017355/gene-KFK09_002757/gene-KFK09_016577/gene-KFK09_017635/gene-KFK09_011609/gene-KFK09_017298/gene-KFK09_014512/gene-KFK09_008146	KFK09_021547/KFK09_001419/KFK09_026166/KFK09_021647/KFK09_020813/KFK09_026773/KFK09_012323/KFK09_014089/KFK09_017355/KFK09_002757/KFK09_016577/KFK09_017635/KFK09_011609/KFK09_017298/KFK09_014512/KFK09_008146	ath:AT4G34110/ath:AT5G02270/ath:AT4G26270/ath:AT2G29560/ath:AT3G20800/ath:AT2G32070/ath:AT1G55870/ath:AT3G61620/ath:AT3G13300/ath:AT1G79090/ath:AT4G37910/ath:AT5G56630/ath:AT4G34110/ath:AT3G52150/ath:AT1G65700/ath:AT1G31500	16	9	gene-KFK09_021547/gene-KFK09_026166/gene-KFK09_026773/gene-KFK09_012323/gene-KFK09_017355/gene-KFK09_002757/gene-KFK09_016577/gene-KFK09_011609/gene-KFK09_014512	7	gene-KFK09_001419/gene-KFK09_021647/gene-KFK09_020813/gene-KFK09_014089/gene-KFK09_017635/gene-KFK09_017298/gene-KFK09_008146
ath00450	Selenocompound metabolism	3/580	20/4439	0.495907	0.995856	gene-KFK09_004290/gene-KFK09_029469/gene-KFK09_019031	KFK09_004290/KFK09_029469/KFK09_019031	ath:AT4G14680/ath:AT1G64660/ath:AT1G19920	3	3	gene-KFK09_004290/gene-KFK09_029469/gene-KFK09_019031	0
ath00062	Fatty acid elongation	5/580	36/4439	0.515677	0.995856	gene-KFK09_025936/gene-KFK09_010440/gene-KFK09_023620/gene-KFK09_021550/gene-KFK09_010438	KFK09_025936/KFK09_010440/KFK09_023620/KFK09_021550/KFK09_010438	ath:AT2G26640/ath:AT3G55360/ath:AT2G28630/ath:AT5G10480/ath:AT3G55360	5	0		5	gene-KFK09_025936/gene-KFK09_010440/gene-KFK09_023620/gene-KFK09_021550/gene-KFK09_010438
ath03410	Base excision repair	5/580	36/4439	0.515677	0.995856	gene-KFK09_009733/gene-KFK09_012076/gene-KFK09_012476/gene-KFK09_009961/gene-KFK09_007155	KFK09_009733/KFK09_012076/KFK09_012476/KFK09_009961/KFK09_007155	ath:AT2G42120/ath:AT1G09815/ath:AT5G57970/ath:AT2G31320/ath:AT2G27470	5	3	gene-KFK09_012076/gene-KFK09_012476/gene-KFK09_007155	2	gene-KFK09_009733/gene-KFK09_009961
ath00740	Riboflavin metabolism	3/580	21/4439	0.53008	0.995856	gene-KFK09_009501/gene-KFK09_019830/gene-KFK09_006057	KFK09_009501/KFK09_019830/KFK09_006057	ath:AT5G08340/ath:AT3G17790/ath:AT3G17790	3	1	gene-KFK09_006057	2	gene-KFK09_009501/gene-KFK09_019830
ath00790	Folate biosynthesis	4/580	29/4439	0.536142	0.995856	gene-KFK09_006555/gene-KFK09_012439/gene-KFK09_027928/gene-KFK09_019891	KFK09_006555/KFK09_012439/KFK09_027928/KFK09_019891	ath:AT5G05980/ath:AT3G11750/ath:AT5G57850/ath:AT1G16540	4	4	gene-KFK09_006555/gene-KFK09_012439/gene-KFK09_027928/gene-KFK09_019891	0
ath00670	One carbon pool by folate	3/580	22/4439	0.562916	0.995856	gene-KFK09_019189/gene-KFK09_013307/gene-KFK09_012619	KFK09_019189/KFK09_013307/KFK09_012619	ath:AT4G17360/ath:AT2G35040/ath:AT2G44160	3	1	gene-KFK09_013307	2	gene-KFK09_019189/gene-KFK09_012619
ath00600	Sphingolipid metabolism	4/580	30/4439	0.564181	0.995856	gene-KFK09_020114/gene-KFK09_020113/gene-KFK09_023497/gene-KFK09_021012	KFK09_020114/KFK09_020113/KFK09_023497/KFK09_021012	ath:AT1G69640/ath:AT1G14290/ath:AT1G33700/ath:AT4G21540	4	3	gene-KFK09_020114/gene-KFK09_020113/gene-KFK09_021012	1	gene-KFK09_023497
ath03060	Protein export	7/580	54/4439	0.57047	0.995856	gene-KFK09_009791/gene-KFK09_008181/gene-KFK09_001188/gene-KFK09_005641/gene-KFK09_010581/gene-KFK09_022567/gene-KFK09_007550	KFK09_009791/KFK09_008181/KFK09_001188/KFK09_005641/KFK09_010581/KFK09_022567/KFK09_007550	ath:AT4G30600/ath:AT1G06870/ath:AT2G39960/ath:AT1G52600/ath:AT5G42020/ath:AT1G21650/ath:AT5G61970	7	1	gene-KFK09_008181	6	gene-KFK09_009791/gene-KFK09_001188/gene-KFK09_005641/gene-KFK09_010581/gene-KFK09_022567/gene-KFK09_007550
ath03420	Nucleotide excision repair	8/580	63/4439	0.591799	0.995856	gene-KFK09_009733/gene-KFK09_012076/gene-KFK09_015617/gene-KFK09_010518/gene-KFK09_017781/gene-KFK09_025647/gene-KFK09_010815/gene-KFK09_007155	KFK09_009733/KFK09_012076/KFK09_015617/KFK09_010518/KFK09_017781/KFK09_025647/KFK09_010815/KFK09_007155	ath:AT2G42120/ath:AT1G09815/ath:AT2G24490/ath:AT2G06510/ath:AT2G24490/ath:AT2G18760/ath:AT4G05420/ath:AT2G27470	8	5	gene-KFK09_012076/gene-KFK09_015617/gene-KFK09_010518/gene-KFK09_017781/gene-KFK09_007155	3	gene-KFK09_009733/gene-KFK09_025647/gene-KFK09_010815
ath03030	DNA replication	6/580	49/4439	0.632441	0.995856	gene-KFK09_009733/gene-KFK09_012076/gene-KFK09_015617/gene-KFK09_010518/gene-KFK09_017781/gene-KFK09_007155	KFK09_009733/KFK09_012076/KFK09_015617/KFK09_010518/KFK09_017781/KFK09_007155	ath:AT2G42120/ath:AT1G09815/ath:AT2G24490/ath:AT2G06510/ath:AT2G24490/ath:AT2G27470	6	5	gene-KFK09_012076/gene-KFK09_015617/gene-KFK09_010518/gene-KFK09_017781/gene-KFK09_007155	1	gene-KFK09_009733
ath00051	Fructose and mannose metabolism	7/580	58/4439	0.648834	0.995856	gene-KFK09_007885/gene-KFK09_012801/gene-KFK09_008321/gene-KFK09_007888/gene-KFK09_026166/gene-KFK09_025851/gene-KFK09_017635	KFK09_007885/KFK09_012801/KFK09_008321/KFK09_007888/KFK09_026166/KFK09_025851/KFK09_017635	ath:AT5G51830/ath:AT3G54050/ath:AT4G29130/ath:AT5G51830/ath:AT4G26270/ath:AT4G29130/ath:AT5G56630	7	2	gene-KFK09_026166/gene-KFK09_025851	5	gene-KFK09_007885/gene-KFK09_012801/gene-KFK09_008321/gene-KFK09_007888/gene-KFK09_017635
ath00280	Valine, leucine and isoleucine degradation	5/580	42/4439	0.658022	0.995856	gene-KFK09_019759/gene-KFK09_010013/gene-KFK09_021729/gene-KFK09_004649/gene-KFK09_005354	KFK09_019759/KFK09_010013/KFK09_021729/KFK09_004649/KFK09_005354	ath:AT4G20930/ath:AT4G11820/ath:AT4G39660/ath:AT5G65780/ath:AT1G06550	5	3	gene-KFK09_021729/gene-KFK09_004649/gene-KFK09_005354	2	gene-KFK09_019759/gene-KFK09_010013
ath00564	Glycerophospholipid metabolism	10/580	83/4439	0.658899	0.995856	gene-KFK09_019864/gene-KFK09_003048/gene-KFK09_025913/gene-KFK09_029090/gene-KFK09_016749/gene-KFK09_007743/gene-KFK09_016783/gene-KFK09_004046/gene-KFK09_010369/gene-KFK09_005257	KFK09_019864/KFK09_003048/KFK09_025913/KFK09_029090/KFK09_016749/KFK09_007743/KFK09_016783/KFK09_004046/KFK09_010369/KFK09_005257	ath:AT4G15130/ath:AT4G22340/ath:AT1G48600/ath:AT4G15130/ath:AT2G38670/ath:AT2G42010/ath:AT2G40690/ath:AT1G15080/ath:AT2G38110/ath:AT3G15730	10	5	gene-KFK09_029090/gene-KFK09_007743/gene-KFK09_016783/gene-KFK09_004046/gene-KFK09_005257	5	gene-KFK09_019864/gene-KFK09_003048/gene-KFK09_025913/gene-KFK09_016749/gene-KFK09_010369
ath00190	Oxidative phosphorylation	14/580	116/4439	0.668574	0.995856	gene-KFK09_020080/gene-KFK09_000366/gene-KFK09_022566/gene-KFK09_020567/gene-KFK09_017111/gene-KFK09_009351/gene-KFK09_003588/gene-KFK09_010546/gene-KFK09_024227/novel.1080/gene-KFK09_004795/gene-KFK09_007926/gene-KFK09_015613/gene-KFK09_012896	KFK09_020080/KFK09_000366/KFK09_022566/KFK09_020567/KFK09_017111/KFK09_009351/KFK09_003588/KFK09_010546/KFK09_024227/-/KFK09_004795/KFK09_007926/KFK09_015613/KFK09_012896	ath:AT4G09650/ath:ArthMp015/ath:AT3G42050/ath:AT3G06310/ath:AT4G32260/ath:AT4G37830/ath:AT4G11150/ath:AT3G03070/ath:AT4G38510/ath:AT2G25610/ath:ArthMp044/ath:AT1G19910/ath:AT2G18960/ath:AT1G65290	14	5	gene-KFK09_003588/gene-KFK09_024227/novel.1080/gene-KFK09_004795/gene-KFK09_015613	9	gene-KFK09_020080/gene-KFK09_000366/gene-KFK09_022566/gene-KFK09_020567/gene-KFK09_017111/gene-KFK09_009351/gene-KFK09_010546/gene-KFK09_007926/gene-KFK09_012896
ath00290	Valine, leucine and isoleucine biosynthesis	2/580	17/4439	0.67163	0.995856	gene-KFK09_014928/gene-KFK09_004649	KFK09_014928/KFK09_004649	ath:AT3G10050/ath:AT5G65780	2	2	gene-KFK09_014928/gene-KFK09_004649	0
ath00650	Butanoate metabolism	2/580	17/4439	0.67163	0.995856	gene-KFK09_001983/gene-KFK09_010013	KFK09_001983/KFK09_010013	ath:AT3G16910/ath:AT4G11820	2	1	gene-KFK09_001983	1	gene-KFK09_010013
ath00520	Amino sugar and nucleotide sugar metabolism	14/580	117/4439	0.681389	0.995856	gene-KFK09_007885/gene-KFK09_006814/gene-KFK09_008321/gene-KFK09_007888/gene-KFK09_005161/gene-KFK09_001021/gene-KFK09_024303/gene-KFK09_003201/gene-KFK09_005701/gene-KFK09_025851/gene-KFK09_020118/gene-KFK09_003199/gene-KFK09_014575/gene-KFK09_024304	KFK09_007885/KFK09_006814/KFK09_008321/KFK09_007888/KFK09_005161/KFK09_001021/KFK09_024303/KFK09_003201/KFK09_005701/KFK09_025851/KFK09_020118/KFK09_003199/KFK09_014575/KFK09_024304	ath:AT5G51830/ath:AT2G38650/ath:AT4G29130/ath:AT5G51830/ath:AT1G08200/ath:AT5G59290/ath:AT5G24090/ath:AT5G17770/ath:AT5G28840/ath:AT4G29130/ath:AT3G02350/ath:AT5G17770/ath:AT3G54420/ath:AT5G24090	14	5	gene-KFK09_024303/gene-KFK09_025851/gene-KFK09_003199/gene-KFK09_014575/gene-KFK09_024304	9	gene-KFK09_007885/gene-KFK09_006814/gene-KFK09_008321/gene-KFK09_007888/gene-KFK09_005161/gene-KFK09_001021/gene-KFK09_003201/gene-KFK09_005701/gene-KFK09_020118
ath00780	Biotin metabolism	2/580	18/4439	0.702567	0.995856	gene-KFK09_013497/gene-KFK09_011017	KFK09_013497/KFK09_011017	ath:AT1G74960/ath:AT5G46290	2	1	gene-KFK09_013497	1	gene-KFK09_011017
ath00480	Glutathione metabolism	10/580	86/4439	0.703258	0.995856	gene-KFK09_003196/gene-KFK09_026517/gene-KFK09_023858/gene-KFK09_004603/gene-KFK09_018155/gene-KFK09_003197/gene-KFK09_019573/gene-KFK09_027808/gene-KFK09_025644/gene-KFK09_017753	KFK09_003196/KFK09_026517/KFK09_023858/KFK09_004603/KFK09_018155/KFK09_003197/KFK09_019573/KFK09_027808/KFK09_025644/KFK09_017753	ath:AT3G09270/ath:AT2G29420/ath:AT5G41210/ath:AT5G13110/ath:AT1G10360/ath:AT3G09270/ath:AT5G37830/ath:AT1G65930/ath:AT3G03190/ath:AT4G11600	10	3	gene-KFK09_018155/gene-KFK09_025644/gene-KFK09_017753	7	gene-KFK09_003196/gene-KFK09_026517/gene-KFK09_023858/gene-KFK09_004603/gene-KFK09_003197/gene-KFK09_019573/gene-KFK09_027808
ath00640	Propanoate metabolism	4/580	36/4439	0.710715	0.995856	gene-KFK09_019759/gene-KFK09_025693/gene-KFK09_029133/gene-KFK09_005354	KFK09_019759/KFK09_025693/KFK09_029133/KFK09_005354	ath:AT4G20930/ath:AT5G36880/ath:AT2G38040/ath:AT1G06550	4	2	gene-KFK09_029133/gene-KFK09_005354	2	gene-KFK09_019759/gene-KFK09_025693
ath04626	Plant-pathogen interaction	22/580	186/4439	0.728157	0.995856	gene-KFK09_009606/gene-KFK09_025936/gene-KFK09_022873/gene-KFK09_011116/gene-KFK09_002079/gene-KFK09_009605/gene-KFK09_002365/gene-KFK09_000730/gene-KFK09_023620/gene-KFK09_022139/gene-KFK09_010211/gene-KFK09_015165/gene-KFK09_000980/gene-KFK09_001324/gene-KFK09_019144/gene-KFK09_009734/gene-KFK09_025787/gene-KFK09_015631/gene-KFK09_005504/gene-KFK09_019523/gene-KFK09_000364/gene-KFK09_026117	KFK09_009606/KFK09_025936/KFK09_022873/KFK09_011116/KFK09_002079/KFK09_009605/KFK09_002365/KFK09_000730/KFK09_023620/KFK09_022139/KFK09_010211/KFK09_015165/KFK09_000980/KFK09_001324/KFK09_019144/KFK09_009734/KFK09_025787/KFK09_015631/KFK09_005504/KFK09_019523/KFK09_000364/KFK09_026117	ath:AT5G13160/ath:AT2G26640/ath:AT1G76650/ath:AT3G50770/ath:AT3G50770/ath:AT5G13160/ath:AT2G41410/ath:AT2G38470/ath:AT2G28630/ath:AT4G08500/ath:AT1G12220/ath:AT3G43810/ath:AT3G43810/ath:AT2G17290/ath:AT1G50700/ath:AT2G17290/ath:AT4G11260/ath:AT3G21220/ath:AT4G20360/ath:AT3G07770/ath:AT4G04720/ath:AT4G01250	22	10	gene-KFK09_022873/gene-KFK09_011116/gene-KFK09_002079/gene-KFK09_002365/gene-KFK09_000730/gene-KFK09_022139/gene-KFK09_001324/gene-KFK09_019144/gene-KFK09_009734/gene-KFK09_026117	12	gene-KFK09_009606/gene-KFK09_025936/gene-KFK09_009605/gene-KFK09_023620/gene-KFK09_010211/gene-KFK09_015165/gene-KFK09_000980/gene-KFK09_025787/gene-KFK09_015631/gene-KFK09_005504/gene-KFK09_019523/gene-KFK09_000364
ath00565	Ether lipid metabolism	2/580	19/4439	0.731042	0.995856	gene-KFK09_007743/gene-KFK09_005257	KFK09_007743/KFK09_005257	ath:AT2G42010/ath:AT3G15730	2	2	gene-KFK09_007743/gene-KFK09_005257	0
ath00513	Various types of N-glycan biosynthesis	4/580	37/4439	0.731263	0.995856	gene-KFK09_020613/gene-KFK09_015592/gene-KFK09_010807/gene-KFK09_008073	KFK09_020613/KFK09_015592/KFK09_010807/KFK09_008073	ath:AT4G21150/ath:AT1G51590/ath:AT2G01720/ath:AT1G78800	4	0		4	gene-KFK09_020613/gene-KFK09_015592/gene-KFK09_010807/gene-KFK09_008073
ath03050	Proteasome	6/580	55/4439	0.742573	0.995856	gene-KFK09_017067/gene-KFK09_024732/gene-KFK09_015272/gene-KFK09_014510/gene-KFK09_016681/gene-KFK09_017121	KFK09_017067/KFK09_024732/KFK09_015272/KFK09_014510/KFK09_016681/KFK09_017121	ath:AT5G05780/ath:AT3G14290/ath:AT1G53750/ath:AT1G29150/ath:AT3G13330/ath:AT3G22110	6	3	gene-KFK09_015272/gene-KFK09_014510/gene-KFK09_016681	3	gene-KFK09_017067/gene-KFK09_024732/gene-KFK09_017121
ath00073	Cutin, suberine and wax biosynthesis	2/580	20/4439	0.757168	0.995856	gene-KFK09_000695/gene-KFK09_000702	KFK09_000695/KFK09_000702	ath:AT4G33790/ath:AT4G33790	2	1	gene-KFK09_000702	1	gene-KFK09_000695
ath00511	Other glycan degradation	2/580	21/4439	0.781072	0.995856	gene-KFK09_023497/gene-KFK09_028091	KFK09_023497/KFK09_028091	ath:AT1G33700/ath:AT5G61540	2	1	gene-KFK09_028091	1	gene-KFK09_023497
ath00052	Galactose metabolism	4/580	40/4439	0.786305	0.995856	gene-KFK09_008321/gene-KFK09_026166/gene-KFK09_025851/gene-KFK09_017635	KFK09_008321/KFK09_026166/KFK09_025851/KFK09_017635	ath:AT4G29130/ath:AT4G26270/ath:AT4G29130/ath:AT5G56630	4	2	gene-KFK09_026166/gene-KFK09_025851	2	gene-KFK09_008321/gene-KFK09_017635
ath00270	Cysteine and methionine metabolism	10/580	95/4439	0.813242	0.995856	gene-KFK09_003323/gene-KFK09_012423/gene-KFK09_011915/gene-KFK09_005714/gene-KFK09_003970/gene-KFK09_021729/gene-KFK09_016162/gene-KFK09_029469/gene-KFK09_015013/gene-KFK09_004649	KFK09_003323/KFK09_012423/KFK09_011915/KFK09_005714/KFK09_003970/KFK09_021729/KFK09_016162/KFK09_029469/KFK09_015013/KFK09_004649	ath:AT5G53970/ath:AT4G01850/ath:AT4G31990/ath:AT4G14716/ath:AT5G53850/ath:AT4G39660/ath:AT3G63250/ath:AT1G64660/ath:AT3G03630/ath:AT5G65780	10	5	gene-KFK09_003323/gene-KFK09_021729/gene-KFK09_029469/gene-KFK09_015013/gene-KFK09_004649	5	gene-KFK09_012423/gene-KFK09_011915/gene-KFK09_005714/gene-KFK09_003970/gene-KFK09_016162
ath00300	Lysine biosynthesis	1/580	12/4439	0.81409	0.995856	gene-KFK09_009914	KFK09_009914	ath:AT3G59890	1	0		1	gene-KFK09_009914
ath04122	Sulfur relay system	1/580	12/4439	0.81409	0.995856	gene-KFK09_008266	KFK09_008266	ath:AT2G44270	1	0		1	gene-KFK09_008266
ath00230	Purine metabolism	10/580	96/4439	0.823308	0.995856	gene-KFK09_004453/gene-KFK09_008710/gene-KFK09_013821/gene-KFK09_006344/gene-KFK09_004290/gene-KFK09_013307/gene-KFK09_019031/gene-KFK09_000926/gene-KFK09_000137/gene-KFK09_003220	KFK09_004453/KFK09_008710/KFK09_013821/KFK09_006344/KFK09_004290/KFK09_013307/KFK09_019031/KFK09_000926/KFK09_000137/KFK09_003220	ath:AT3G03900/ath:AT5G63400/ath:AT1G54130/ath:AT5G11160/ath:AT4G14680/ath:AT2G35040/ath:AT1G19920/ath:AT5G18280/ath:AT4G13720/ath:AT3G06200	10	6	gene-KFK09_004453/gene-KFK09_013821/gene-KFK09_004290/gene-KFK09_013307/gene-KFK09_019031/gene-KFK09_000137	4	gene-KFK09_008710/gene-KFK09_006344/gene-KFK09_000926/gene-KFK09_003220
ath01212	Fatty acid metabolism	7/580	70/4439	0.827169	0.995856	gene-KFK09_013497/gene-KFK09_014801/gene-KFK09_011017/gene-KFK09_010440/gene-KFK09_021550/gene-KFK09_010438/gene-KFK09_029133	KFK09_013497/KFK09_014801/KFK09_011017/KFK09_010440/KFK09_021550/KFK09_010438/KFK09_029133	ath:AT1G74960/ath:AT3G12120/ath:AT5G46290/ath:AT3G55360/ath:AT5G10480/ath:AT3G55360/ath:AT2G38040	7	2	gene-KFK09_013497/gene-KFK09_029133	5	gene-KFK09_014801/gene-KFK09_011017/gene-KFK09_010440/gene-KFK09_021550/gene-KFK09_010438
ath00040	Pentose and glucuronate interconversions	5/580	52/4439	0.828133	0.995856	gene-KFK09_005691/gene-KFK09_015941/gene-KFK09_027715/gene-KFK09_025853/gene-KFK09_020273	KFK09_005691/KFK09_015941/KFK09_027715/KFK09_025853/KFK09_020273	ath:AT2G45220/ath:AT1G11580/ath:AT5G15110/ath:AT5G19730/ath:AT3G53190	5	3	gene-KFK09_005691/gene-KFK09_027715/gene-KFK09_025853	2	gene-KFK09_015941/gene-KFK09_020273
ath04144	Endocytosis	16/580	149/4439	0.836746	0.995856	gene-KFK09_006711/gene-KFK09_026578/gene-KFK09_021774/gene-KFK09_025369/gene-KFK09_001023/gene-KFK09_027643/gene-KFK09_007743/gene-KFK09_006650/gene-KFK09_010557/gene-KFK09_027916/gene-KFK09_024847/gene-KFK09_005257/gene-KFK09_010352/gene-KFK09_014239/gene-KFK09_009541/gene-KFK09_006709	KFK09_006711/KFK09_026578/KFK09_021774/KFK09_025369/KFK09_001023/KFK09_027643/KFK09_007743/KFK09_006650/KFK09_010557/KFK09_027916/KFK09_024847/KFK09_005257/KFK09_010352/KFK09_014239/KFK09_009541/KFK09_006709	ath:AT3G08530/ath:AT2G27600/ath:AT1G34220/ath:AT1G77740/ath:AT3G12580/ath:AT1G13980/ath:AT2G42010/ath:AT5G59840/ath:AT5G17060/ath:AT1G52280/ath:AT1G01960/ath:AT3G15730/ath:AT5G22780/ath:AT4G09720/ath:AT5G04850/ath:AT3G11130	16	6	gene-KFK09_021774/gene-KFK09_025369/gene-KFK09_001023/gene-KFK09_007743/gene-KFK09_010557/gene-KFK09_005257	10	gene-KFK09_006711/gene-KFK09_026578/gene-KFK09_027643/gene-KFK09_006650/gene-KFK09_027916/gene-KFK09_024847/gene-KFK09_010352/gene-KFK09_014239/gene-KFK09_009541/gene-KFK09_006709
ath00910	Nitrogen metabolism	2/580	24/4439	0.8408	0.995856	gene-KFK09_007412/gene-KFK09_021316	KFK09_007412/KFK09_021316	ath:AT5G04140/ath:AT4G37560	2	1	gene-KFK09_007412	1	gene-KFK09_021316
ath00020	Citrate cycle (TCA cycle)	4/580	44/4439	0.845272	0.995856	gene-KFK09_025630/gene-KFK09_023554/gene-KFK09_027808/gene-KFK09_013020	KFK09_025630/KFK09_023554/KFK09_027808/KFK09_013020	ath:AT5G50850/ath:AT4G37870/ath:AT1G65930/ath:AT1G59900	4	2	gene-KFK09_023554/gene-KFK09_013020	2	gene-KFK09_025630/gene-KFK09_027808
ath00750	Vitamin B6 metabolism	1/580	14/4439	0.859617	0.995856	gene-KFK09_010819	KFK09_010819	ath:AT5G60540	1	1	gene-KFK09_010819	0
ath00620	Pyruvate metabolism	8/580	84/4439	0.875263	0.995856	gene-KFK09_001983/gene-KFK09_027190/gene-KFK09_020241/gene-KFK09_025630/gene-KFK09_023554/gene-KFK09_013020/gene-KFK09_025693/gene-KFK09_029133	KFK09_001983/KFK09_027190/KFK09_020241/KFK09_025630/KFK09_023554/KFK09_013020/KFK09_025693/KFK09_029133	ath:AT3G16910/ath:AT1G53310/ath:AT4G00570/ath:AT5G50850/ath:AT4G37870/ath:AT1G59900/ath:AT5G36880/ath:AT2G38040	8	5	gene-KFK09_001983/gene-KFK09_020241/gene-KFK09_023554/gene-KFK09_013020/gene-KFK09_029133	3	gene-KFK09_027190/gene-KFK09_025630/gene-KFK09_025693
ath00071	Fatty acid degradation	4/580	47/4439	0.879947	0.995856	gene-KFK09_005447/gene-KFK09_019045/gene-KFK09_008933/gene-KFK09_000164	KFK09_005447/KFK09_019045/KFK09_008933/KFK09_000164	ath:AT1G77120/ath:AT1G64710/ath:AT4G14430/ath:AT1G77120	4	2	gene-KFK09_019045/gene-KFK09_000164	2	gene-KFK09_005447/gene-KFK09_008933
ath00900	Terpenoid backbone biosynthesis	4/580	47/4439	0.879947	0.995856	gene-KFK09_004432/gene-KFK09_010013/gene-KFK09_009613/gene-KFK09_027438	KFK09_004432/KFK09_010013/KFK09_009613/KFK09_027438	ath:AT4G36810/ath:AT4G11820/ath:AT5G47770/ath:AT4G36810	4	1	gene-KFK09_027438	3	gene-KFK09_004432/gene-KFK09_010013/gene-KFK09_009613
ath01210	2-Oxocarboxylic acid metabolism	4/580	47/4439	0.879947	0.995856	gene-KFK09_025016/gene-KFK09_011915/gene-KFK09_027808/gene-KFK09_004649	KFK09_025016/KFK09_011915/KFK09_027808/KFK09_004649	ath:AT1G44820/ath:AT4G31990/ath:AT1G65930/ath:AT5G65780	4	1	gene-KFK09_004649	3	gene-KFK09_025016/gene-KFK09_011915/gene-KFK09_027808
ath04136	Autophagy - other	3/580	38/4439	0.890581	0.995856	gene-KFK09_016827/gene-KFK09_001557/gene-KFK09_022282	KFK09_016827/KFK09_001557/KFK09_022282	ath:AT3G08850/ath:AT5G17290/ath:AT3G13970	3	0		3	gene-KFK09_016827/gene-KFK09_001557/gene-KFK09_022282
ath00590	Arachidonic acid metabolism	1/580	16/4439	0.89401	0.995856	gene-KFK09_017753	KFK09_017753	ath:AT4G11600	1	1	gene-KFK09_017753	0
ath00053	Ascorbate and aldarate metabolism	3/580	39/4439	0.900709	0.995856	gene-KFK09_012892/gene-KFK09_005701/gene-KFK09_004756	KFK09_012892/KFK09_005701/KFK09_004756	ath:AT3G47930/ath:AT5G28840/ath:AT3G27820	3	0		3	gene-KFK09_012892/gene-KFK09_005701/gene-KFK09_004756
ath00340	Histidine metabolism	1/580	17/4439	0.907909	0.995856	gene-KFK09_002531	KFK09_002531	ath:AT1G71920	1	0		1	gene-KFK09_002531
ath00100	Steroid biosynthesis	2/580	30/4439	0.918151	0.995856	gene-KFK09_019295/gene-KFK09_014495	KFK09_019295/KFK09_014495	ath:AT1G20330/ath:AT4G37760	2	1	gene-KFK09_014495	1	gene-KFK09_019295
ath04130	SNARE interactions in vesicular transport	2/580	30/4439	0.918151	0.995856	gene-KFK09_005914/gene-KFK09_016264	KFK09_005914/KFK09_016264	ath:AT3G58170/ath:AT3G11820	2	1	gene-KFK09_016264	1	gene-KFK09_005914
ath04070	Phosphatidylinositol signaling system	4/580	52/4439	0.922858	0.995856	gene-KFK09_003048/gene-KFK09_025369/gene-KFK09_015165/gene-KFK09_000980	KFK09_003048/KFK09_025369/KFK09_015165/KFK09_000980	ath:AT4G22340/ath:AT1G77740/ath:AT3G43810/ath:AT3G43810	4	1	gene-KFK09_025369	3	gene-KFK09_003048/gene-KFK09_015165/gene-KFK09_000980
ath00061	Fatty acid biosynthesis	3/580	42/4439	0.926218	0.995856	gene-KFK09_013497/gene-KFK09_011017/gene-KFK09_029133	KFK09_013497/KFK09_011017/KFK09_029133	ath:AT1G74960/ath:AT5G46290/ath:AT2G38040	3	2	gene-KFK09_013497/gene-KFK09_029133	1	gene-KFK09_011017
ath00970	Aminoacyl-tRNA biosynthesis	5/580	65/4439	0.939825	0.995856	gene-KFK09_024936/gene-KFK09_011620/gene-KFK09_028406/gene-KFK09_008649/gene-KFK09_023915	KFK09_024936/KFK09_011620/KFK09_028406/KFK09_008649/KFK09_023915	ath:AT5G49030/ath:AT4G31180/ath:AT4G04350/ath:AT3G13490/ath:AT3G48110	5	5	gene-KFK09_024936/gene-KFK09_011620/gene-KFK09_028406/gene-KFK09_008649/gene-KFK09_023915	0
ath03008	Ribosome biogenesis in eukaryotes	7/580	85/4439	0.940602	0.995856	gene-KFK09_023633/gene-KFK09_005268/gene-KFK09_004202/gene-KFK09_029005/gene-KFK09_029135/gene-KFK09_027592/gene-KFK09_002492	KFK09_023633/KFK09_005268/KFK09_004202/KFK09_029005/KFK09_029135/KFK09_027592/KFK09_002492	ath:AT1G50920/ath:AT1G15420/ath:AT2G03820/ath:AT2G44680/ath:AT5G41190/ath:AT1G63810/ath:AT5G66540	7	3	gene-KFK09_023633/gene-KFK09_004202/gene-KFK09_029135	4	gene-KFK09_005268/gene-KFK09_029005/gene-KFK09_027592/gene-KFK09_002492
ath04075	Plant hormone signal transduction	21/580	213/4439	0.941088	0.995856	gene-KFK09_023698/gene-KFK09_015971/gene-KFK09_008045/gene-KFK09_020553/gene-KFK09_020561/gene-KFK09_018434/gene-KFK09_013887/gene-KFK09_001122/gene-KFK09_021788/gene-KFK09_007696/gene-KFK09_027255/gene-KFK09_016782/gene-KFK09_000240/gene-KFK09_015631/gene-KFK09_011057/gene-KFK09_022143/gene-KFK09_023680/gene-KFK09_022210/gene-KFK09_018911/gene-KFK09_008065/gene-KFK09_017642	KFK09_023698/KFK09_015971/KFK09_008045/KFK09_020553/KFK09_020561/KFK09_018434/KFK09_013887/KFK09_001122/KFK09_021788/KFK09_007696/KFK09_027255/KFK09_016782/KFK09_000240/KFK09_015631/KFK09_011057/KFK09_022143/KFK09_023680/KFK09_022210/KFK09_018911/KFK09_008065/KFK09_017642	ath:AT3G23240/ath:AT5G54510/ath:AT2G46690/ath:AT1G10940/ath:AT2G38310/ath:AT2G41370/ath:AT1G03970/ath:AT5G63650/ath:AT1G45249/ath:AT5G46790/ath:AT3G17860/ath:AT3G56380/ath:AT5G27320/ath:AT3G21220/ath:AT5G27320/ath:AT5G53590/ath:AT3G23150/ath:AT4G33950/ath:AT4G33950/ath:AT3G60690/ath:AT1G67710	21	11	gene-KFK09_023698/gene-KFK09_013887/gene-KFK09_021788/gene-KFK09_007696/gene-KFK09_000240/gene-KFK09_011057/gene-KFK09_022143/gene-KFK09_022210/gene-KFK09_018911/gene-KFK09_008065/gene-KFK09_017642	10	gene-KFK09_015971/gene-KFK09_008045/gene-KFK09_020553/gene-KFK09_020561/gene-KFK09_018434/gene-KFK09_001122/gene-KFK09_027255/gene-KFK09_016782/gene-KFK09_015631/gene-KFK09_023680
ath01230	Biosynthesis of amino acids	20/580	206/4439	0.946421	0.995856	gene-KFK09_012423/gene-KFK09_025016/gene-KFK09_011915/gene-KFK09_009914/gene-KFK09_002531/gene-KFK09_026166/gene-KFK09_021898/gene-KFK09_019506/gene-KFK09_015738/gene-KFK09_021647/gene-KFK09_007675/gene-KFK09_027808/gene-KFK09_014928/gene-KFK09_015013/gene-KFK09_006793/gene-KFK09_018502/gene-KFK09_004649/gene-KFK09_018436/gene-KFK09_017635/gene-KFK09_021908	KFK09_012423/KFK09_025016/KFK09_011915/KFK09_009914/KFK09_002531/KFK09_026166/KFK09_021898/KFK09_019506/KFK09_015738/KFK09_021647/KFK09_007675/KFK09_027808/KFK09_014928/KFK09_015013/KFK09_006793/KFK09_018502/KFK09_004649/KFK09_018436/KFK09_017635/KFK09_021908	ath:AT4G01850/ath:AT1G44820/ath:AT4G31990/ath:AT3G59890/ath:AT1G71920/ath:AT4G26270/ath:AT1G16300/ath:AT4G39540/ath:AT4G02610/ath:AT2G29560/ath:AT3G60750/ath:AT1G65930/ath:AT3G10050/ath:AT3G03630/ath:AT1G09780/ath:AT1G22410/ath:AT5G65780/ath:AT2G45290/ath:AT5G56630/ath:AT1G79550	20	9	gene-KFK09_026166/gene-KFK09_021898/gene-KFK09_019506/gene-KFK09_014928/gene-KFK09_015013/gene-KFK09_006793/gene-KFK09_018502/gene-KFK09_004649/gene-KFK09_018436	11	gene-KFK09_012423/gene-KFK09_025016/gene-KFK09_011915/gene-KFK09_009914/gene-KFK09_002531/gene-KFK09_015738/gene-KFK09_021647/gene-KFK09_007675/gene-KFK09_027808/gene-KFK09_017635/gene-KFK09_021908
ath00770	Pantothenate and CoA biosynthesis	1/580	22/4439	0.954421	0.995856	gene-KFK09_004649	KFK09_004649	ath:AT5G65780	1	1	gene-KFK09_004649	0
ath00310	Lysine degradation	2/580	37/4439	0.963643	0.995856	gene-KFK09_013974/gene-KFK09_013791	KFK09_013974/KFK09_013791	ath:AT2G17900/ath:AT4G33150	2	2	gene-KFK09_013974/gene-KFK09_013791	0
ath03022	Basal transcription factors	2/580	38/4439	0.967702	0.995856	gene-KFK09_006126/gene-KFK09_016188	KFK09_006126/KFK09_016188	ath:AT1G32750/ath:AT1G55520	2	2	gene-KFK09_006126/gene-KFK09_016188	0
ath03040	Spliceosome	17/580	188/4439	0.967792	0.995856	gene-KFK09_009247/gene-KFK09_021191/gene-KFK09_024740/gene-KFK09_016700/gene-KFK09_026195/gene-KFK09_001023/gene-KFK09_016652/gene-KFK09_005369/gene-KFK09_002123/gene-KFK09_028154/gene-KFK09_025472/gene-KFK09_002299/gene-KFK09_010745/gene-KFK09_017098/gene-KFK09_017090/gene-KFK09_014512/gene-KFK09_015815	KFK09_009247/KFK09_021191/KFK09_024740/KFK09_016700/KFK09_026195/KFK09_001023/KFK09_016652/KFK09_005369/KFK09_002123/KFK09_028154/KFK09_025472/KFK09_002299/KFK09_010745/KFK09_017098/KFK09_017090/KFK09_014512/KFK09_015815	ath:AT5G61030/ath:AT1G60900/ath:AT1G26370/ath:AT3G61860/ath:AT1G07360/ath:AT3G12580/ath:AT1G14650/ath:AT4G03120/ath:AT5G12190/ath:AT3G50670/ath:AT5G64200/ath:AT2G43770/ath:AT3G02710/ath:AT1G60200/ath:AT1G23860/ath:AT1G65700/ath:AT3G13570	17	9	gene-KFK09_026195/gene-KFK09_001023/gene-KFK09_016652/gene-KFK09_005369/gene-KFK09_002123/gene-KFK09_002299/gene-KFK09_010745/gene-KFK09_017098/gene-KFK09_014512	8	gene-KFK09_009247/gene-KFK09_021191/gene-KFK09_024740/gene-KFK09_016700/gene-KFK09_028154/gene-KFK09_025472/gene-KFK09_017090/gene-KFK09_015815
ath00904	Diterpenoid biosynthesis	1/580	25/4439	0.970125	0.995856	gene-KFK09_007767	KFK09_007767	ath:AT4G25420	1	1	gene-KFK09_007767	0
ath00220	Arginine biosynthesis	2/580	39/4439	0.971323	0.995856	gene-KFK09_025016/gene-KFK09_011915	KFK09_025016/KFK09_011915	ath:AT1G44820/ath:AT4G31990	2	0		2	gene-KFK09_025016/gene-KFK09_011915
ath03015	mRNA surveillance pathway	9/580	120/4439	0.981834	0.995856	gene-KFK09_021547/gene-KFK09_019669/gene-KFK09_024085/gene-KFK09_027407/gene-KFK09_019649/gene-KFK09_000122/gene-KFK09_000454/gene-KFK09_011609/gene-KFK09_017298	KFK09_021547/KFK09_019669/KFK09_024085/KFK09_027407/KFK09_019649/KFK09_000122/KFK09_000454/KFK09_011609/KFK09_017298	ath:AT4G34110/ath:AT4G04885/ath:AT5G51120/ath:AT3G07810/ath:AT1G15200/ath:AT2G45640/ath:AT5G27840/ath:AT4G34110/ath:AT3G52150	9	5	gene-KFK09_021547/gene-KFK09_019669/gene-KFK09_024085/gene-KFK09_019649/gene-KFK09_011609	4	gene-KFK09_027407/gene-KFK09_000122/gene-KFK09_000454/gene-KFK09_017298
ath03010	Ribosome	28/580	303/4439	0.986594	0.995856	gene-KFK09_016108/gene-KFK09_021499/gene-KFK09_022021/gene-KFK09_018587/gene-KFK09_005009/gene-KFK09_013624/gene-KFK09_021343/gene-KFK09_020940/gene-KFK09_027220/gene-KFK09_005073/gene-KFK09_015413/gene-KFK09_000726/gene-KFK09_008565/gene-KFK09_022211/gene-KFK09_016369/gene-KFK09_001281/novel.599/gene-KFK09_008257/gene-KFK09_002983/gene-KFK09_029095/gene-KFK09_006797/gene-KFK09_025139/gene-KFK09_…	KFK09_016108/KFK09_021499/KFK09_022021/KFK09_018587/KFK09_005009/KFK09_013624/KFK09_021343/KFK09_020940/KFK09_027220/KFK09_005073/KFK09_015413/KFK09_000726/KFK09_008565/KFK09_022211/KFK09_016369/KFK09_001281/-/KFK09_008257/KFK09_002983/KFK09_029095/KFK09_006797/KFK09_025139/KFK09_010137/KFK09_002223/KFK09_002595/KFK09_012055/KFK09_026910/KFK09_000086	ath:AT3G09630/ath:AT5G02610/ath:AT3G55280/ath:AT3G48930/ath:AT4G31460/ath:AT3G23390/ath:AT2G19750/ath:AT5G66860/ath:AT5G09510/ath:AT1G26910/ath:AT3G43980/ath:AT3G02560/ath:AT3G22300/ath:AT4G31700/ath:AT5G52650/ath:AT3G55280/ath:AT3G13580/ath:AT5G59240/ath:AT2G33800/ath:AT4G34555/ath:AT3G54210/ath:AT2G18400/ath:AT1G33140/ath:AT5G27700/ath:AT2G36170/ath:AT3G62870/ath:AT5G59240/ath:AT5G60670	28	7	gene-KFK09_016108/gene-KFK09_020940/gene-KFK09_008565/gene-KFK09_008257/gene-KFK09_029095/gene-KFK09_006797/gene-KFK09_025139	21	gene-KFK09_021499/gene-KFK09_022021/gene-KFK09_018587/gene-KFK09_005009/gene-KFK09_013624/gene-KFK09_021343/gene-KFK09_027220/gene-KFK09_005073/gene-KFK09_015413/gene-KFK09_000726/gene-KFK09_022211/gene-KFK09_016369/gene-KFK09_001281/novel.599/gene-KFK09_002983/gene-KFK09_010137/gene-KFK09_002223/gene-KFK09_002595/gene-KFK09_012055/gene-KFK09_026910/gene-KFK09_000086
ath00250	Alanine, aspartate and glutamate metabolism	2/580	46/4439	0.987691	0.995856	gene-KFK09_011915/gene-KFK09_021729	KFK09_011915/KFK09_021729	ath:AT4G31990/ath:AT4G39660	2	1	gene-KFK09_021729	1	gene-KFK09_011915
ath00380	Tryptophan metabolism	2/580	46/4439	0.987691	0.995856	gene-KFK09_022945/gene-KFK09_005821	KFK09_022945/KFK09_005821	ath:AT1G26220/ath:AT4G13260	2	0		2	gene-KFK09_022945/gene-KFK09_005821
ath00562	Inositol phosphate metabolism	2/580	53/4439	0.994819	0.995856	gene-KFK09_025369/gene-KFK09_024710	KFK09_025369/KFK09_024710	ath:AT1G77740/ath:AT5G20840	2	1	gene-KFK09_025369	1	gene-KFK09_024710
ath03020	RNA polymerase	1/580	39/4439	0.995856	0.995856	gene-KFK09_016829	KFK09_016829	ath:AT5G09380	1	1	gene-KFK09_016829	0

## Sheet: YJ01Y VS ZS01Y
KEGGID	Description	GeneRatio	BgRatio	pvalue	padj	geneID	geneName	keggID	Count	Up	Up_Gene_id	Down	Down_Gene_id
ath00195	Photosynthesis	29/850	67/4443	4.28019e-06	0.000487941	gene-KFK09_001860/gene-KFK09_001987/gene-KFK09_002011/gene-KFK09_020080/gene-KFK09_000025/gene-KFK09_001841/gene-KFK09_017111/gene-KFK09_001986/gene-KFK09_001840/gene-KFK09_012566/gene-KFK09_024105/gene-KFK09_001861/gene-KFK09_002242/gene-KFK09_002897/gene-KFK09_020768/gene-KFK09_015078/gene-KFK09_023993/gene-KFK09_013639/gene-KFK09_012233/gene-KFK09_016347/gene-KFK09_027799/gene-KFK09_013519/gen…	KFK09_001860/KFK09_001987/KFK09_002011/KFK09_020080/KFK09_000025/KFK09_001841/KFK09_017111/KFK09_001986/KFK09_001840/KFK09_012566/KFK09_024105/KFK09_001861/KFK09_002242/KFK09_002897/KFK09_020768/KFK09_015078/KFK09_023993/KFK09_013639/KFK09_012233/KFK09_016347/KFK09_027799/KFK09_013519/KFK09_001990/KFK09_016054/KFK09_009919/KFK09_001988/KFK09_012001/KFK09_004797/KFK09_001864	ath:ArthCp022/ath:AT1G60950/ath:AT4G09650/ath:AT4G09650/ath:AT1G20340/ath:ArthCp018/ath:AT4G32260/ath:AT1G60950/ath:ArthCp017/ath:AT1G55670/ath:AT1G20340/ath:ArthCp021/ath:AT4G04640/ath:AT4G03280/ath:AT4G14890/ath:ArthCp009/ath:ArthCp002/ath:AT3G55330/ath:AT1G32550/ath:AT1G31330/ath:ArthCp002/ath:AT1G79040/ath:AT1G60950/ath:AT1G03600/ath:AT5G66190/ath:AT1G60950/ath:AT1G03130/ath:ArthCp039/ath:Art…	29	9	gene-KFK09_001860/gene-KFK09_001841/gene-KFK09_001840/gene-KFK09_001861/gene-KFK09_015078/gene-KFK09_023993/gene-KFK09_027799/gene-KFK09_004797/gene-KFK09_001864	20	gene-KFK09_001987/gene-KFK09_002011/gene-KFK09_020080/gene-KFK09_000025/gene-KFK09_017111/gene-KFK09_001986/gene-KFK09_012566/gene-KFK09_024105/gene-KFK09_002242/gene-KFK09_002897/gene-KFK09_020768/gene-KFK09_013639/gene-KFK09_012233/gene-KFK09_016347/gene-KFK09_013519/gene-KFK09_001990/gene-KFK09_016054/gene-KFK09_009919/gene-KFK09_001988/gene-KFK09_012001
ath00270	Cysteine and methionine metabolism	30/850	96/4443	0.00279491	0.117829	gene-KFK09_022617/gene-KFK09_005714/gene-KFK09_024536/gene-KFK09_029469/gene-KFK09_020954/gene-KFK09_003970/gene-KFK09_027306/gene-KFK09_009979/gene-KFK09_020874/gene-KFK09_024538/gene-KFK09_007912/gene-KFK09_011915/gene-KFK09_027419/gene-KFK09_016162/gene-KFK09_027252/gene-KFK09_015654/gene-KFK09_019813/gene-KFK09_027610/gene-KFK09_010110/gene-KFK09_002616/gene-KFK09_027795/gene-KFK09_017889/gen…	KFK09_022617/KFK09_005714/KFK09_024536/KFK09_029469/KFK09_020954/KFK09_003970/KFK09_027306/KFK09_009979/KFK09_020874/KFK09_024538/KFK09_007912/KFK09_011915/KFK09_027419/KFK09_016162/KFK09_027252/KFK09_015654/KFK09_019813/KFK09_027610/KFK09_010110/KFK09_002616/KFK09_027795/KFK09_017889/KFK09_011836/KFK09_009348/KFK09_009193/KFK09_020781/KFK09_021729/KFK09_024325/KFK09_015411/KFK09_025141	ath:AT4G01850/ath:AT4G14716/ath:AT1G77330/ath:AT1G64660/ath:AT5G27380/ath:AT5G53850/ath:AT5G43850/ath:AT3G61440/ath:AT2G22780/ath:AT1G77330/ath:AT4G11280/ath:AT4G31990/ath:AT1G55920/ath:AT3G63250/ath:AT3G01120/ath:AT3G02470/ath:AT4G35630/ath:AT4G37770/ath:AT4G35640/ath:AT5G17920/ath:AT1G53240/ath:AT5G43330/ath:AT3G25570/ath:AT5G09660/ath:AT4G14880/ath:AT5G17920/ath:AT4G39660/ath:AT5G53120/ath:AT4…	30	18	gene-KFK09_022617/gene-KFK09_024536/gene-KFK09_029469/gene-KFK09_009979/gene-KFK09_024538/gene-KFK09_007912/gene-KFK09_027419/gene-KFK09_027252/gene-KFK09_015654/gene-KFK09_019813/gene-KFK09_027610/gene-KFK09_010110/gene-KFK09_002616/gene-KFK09_027795/gene-KFK09_009193/gene-KFK09_020781/gene-KFK09_021729/gene-KFK09_015411	12	gene-KFK09_005714/gene-KFK09_020954/gene-KFK09_003970/gene-KFK09_027306/gene-KFK09_020874/gene-KFK09_011915/gene-KFK09_016162/gene-KFK09_017889/gene-KFK09_011836/gene-KFK09_009348/gene-KFK09_024325/gene-KFK09_025141
ath00944	Flavone and flavonol biosynthesis	9/850	19/4443	0.00480499	0.117829	gene-KFK09_017227/gene-KFK09_004551/gene-KFK09_027668/gene-KFK09_017228/gene-KFK09_029330/gene-KFK09_025539/gene-KFK09_005910/gene-KFK09_024686/gene-KFK09_011793	KFK09_017227/KFK09_004551/KFK09_027668/KFK09_017228/KFK09_029330/KFK09_025539/KFK09_005910/KFK09_024686/KFK09_011793	ath:AT2G36790/ath:AT5G07990/ath:AT2G36790/ath:AT2G36790/ath:AT5G07990/ath:AT5G07990/ath:AT5G07990/ath:AT5G07990/ath:AT5G17050	9	7	gene-KFK09_017227/gene-KFK09_004551/gene-KFK09_027668/gene-KFK09_017228/gene-KFK09_029330/gene-KFK09_025539/gene-KFK09_024686	2	gene-KFK09_005910/gene-KFK09_011793
ath00020	Citrate cycle (TCA cycle)	16/850	44/4443	0.00536471	0.117829	gene-KFK09_005361/gene-KFK09_008746/gene-KFK09_020874/gene-KFK09_016744/gene-KFK09_018198/gene-KFK09_019145/gene-KFK09_017955/gene-KFK09_027795/gene-KFK09_017889/gene-KFK09_009348/gene-KFK09_016323/gene-KFK09_028046/gene-KFK09_010926/gene-KFK09_025630/gene-KFK09_029221/gene-KFK09_008958	KFK09_005361/KFK09_008746/KFK09_020874/KFK09_016744/KFK09_018198/KFK09_019145/KFK09_017955/KFK09_027795/KFK09_017889/KFK09_009348/KFK09_016323/KFK09_028046/KFK09_010926/KFK09_025630/KFK09_029221/KFK09_008958	ath:AT1G65930/ath:AT4G35260/ath:AT2G22780/ath:AT3G52200/ath:AT4G37870/ath:AT2G05710/ath:AT2G20420/ath:AT1G53240/ath:AT5G43330/ath:AT5G09660/ath:AT1G54220/ath:AT2G05710/ath:AT2G47510/ath:AT5G50850/ath:AT3G27380/ath:AT3G25860	16	5	gene-KFK09_018198/gene-KFK09_019145/gene-KFK09_027795/gene-KFK09_029221/gene-KFK09_008958	11	gene-KFK09_005361/gene-KFK09_008746/gene-KFK09_020874/gene-KFK09_016744/gene-KFK09_017955/gene-KFK09_017889/gene-KFK09_009348/gene-KFK09_016323/gene-KFK09_028046/gene-KFK09_010926/gene-KFK09_025630
ath00592	alpha-Linolenic acid metabolism	18/850	52/4443	0.00589291	0.117829	gene-KFK09_014742/gene-KFK09_011763/gene-KFK09_014743/gene-KFK09_025669/gene-KFK09_028696/gene-KFK09_024505/gene-KFK09_028891/gene-KFK09_005447/gene-KFK09_025229/novel.1640/gene-KFK09_023919/gene-KFK09_023035/gene-KFK09_014952/gene-KFK09_014008/gene-KFK09_019884/gene-KFK09_025988/gene-KFK09_016610/gene-KFK09_024387	KFK09_014742/KFK09_011763/KFK09_014743/KFK09_025669/KFK09_028696/KFK09_024505/KFK09_028891/KFK09_005447/KFK09_025229/-/KFK09_023919/KFK09_023035/KFK09_014952/KFK09_014008/KFK09_019884/KFK09_025988/KFK09_016610/KFK09_024387	ath:AT5G42650/ath:AT3G25780/ath:AT5G42650/ath:AT1G76690/ath:AT3G45140/ath:AT1G77120/ath:AT1G20510/ath:AT1G77120/ath:AT1G17420/ath:AT5G42650/ath:AT2G44810/ath:AT4G15440/ath:AT1G19640/ath:AT1G77120/ath:AT4G19860/ath:AT5G42650/ath:AT3G45140/ath:AT1G76690	18	13	gene-KFK09_014742/gene-KFK09_011763/gene-KFK09_014743/gene-KFK09_025669/gene-KFK09_024505/gene-KFK09_028891/gene-KFK09_025229/novel.1640/gene-KFK09_023919/gene-KFK09_023035/gene-KFK09_025988/gene-KFK09_016610/gene-KFK09_024387	5	gene-KFK09_028696/gene-KFK09_005447/gene-KFK09_014952/gene-KFK09_014008/gene-KFK09_019884
ath00960	Tropane, piperidine and pyridine alkaloid biosynthesis	10/850	23/4443	0.00633897	0.117829	gene-KFK09_017014/gene-KFK09_003301/gene-KFK09_021595/gene-KFK09_021603/gene-KFK09_011915/gene-KFK09_027026/gene-KFK09_001119/gene-KFK09_002531/gene-KFK09_003921/gene-KFK09_018960	KFK09_017014/KFK09_003301/KFK09_021595/KFK09_021603/KFK09_011915/KFK09_027026/KFK09_001119/KFK09_002531/KFK09_003921/KFK09_018960	ath:AT5G06060/ath:AT5G06060/ath:AT2G29150/ath:AT5G06060/ath:AT4G31990/ath:AT2G42490/ath:AT2G22250/ath:AT1G71920/ath:AT2G42490/ath:AT1G62810	10	4	gene-KFK09_003301/gene-KFK09_021595/gene-KFK09_027026/gene-KFK09_001119	6	gene-KFK09_017014/gene-KFK09_021603/gene-KFK09_011915/gene-KFK09_002531/gene-KFK09_003921/gene-KFK09_018960
ath00350	Tyrosine metabolism	13/850	34/4443	0.00723509	0.117829	gene-KFK09_019045/gene-KFK09_024505/gene-KFK09_005447/gene-KFK09_011915/gene-KFK09_027026/gene-KFK09_001119/gene-KFK09_002531/gene-KFK09_019577/gene-KFK09_007816/gene-KFK09_003921/gene-KFK09_014008/gene-KFK09_019828/gene-KFK09_018960	KFK09_019045/KFK09_024505/KFK09_005447/KFK09_011915/KFK09_027026/KFK09_001119/KFK09_002531/KFK09_019577/KFK09_007816/KFK09_003921/KFK09_014008/KFK09_019828/KFK09_018960	ath:AT1G64710/ath:AT1G77120/ath:AT1G77120/ath:AT4G31990/ath:AT2G42490/ath:AT2G22250/ath:AT1G71920/ath:AT2G20340/ath:AT5G24760/ath:AT2G42490/ath:AT1G77120/ath:AT1G06570/ath:AT1G62810	13	4	gene-KFK09_024505/gene-KFK09_027026/gene-KFK09_001119/gene-KFK09_019577	9	gene-KFK09_019045/gene-KFK09_005447/gene-KFK09_011915/gene-KFK09_002531/gene-KFK09_007816/gene-KFK09_003921/gene-KFK09_014008/gene-KFK09_019828/gene-KFK09_018960
ath00480	Glutathione metabolism	26/850	86/4443	0.00838774	0.119525	gene-KFK09_001915/gene-KFK09_018145/gene-KFK09_018144/gene-KFK09_002709/gene-KFK09_002712/gene-KFK09_002708/gene-KFK09_018155/gene-KFK09_005361/gene-KFK09_020954/gene-KFK09_002711/gene-KFK09_019573/gene-KFK09_004603/gene-KFK09_027245/gene-KFK09_026018/gene-KFK09_020412/gene-KFK09_003196/gene-KFK09_002710/gene-KFK09_016283/gene-KFK09_018149/gene-KFK09_014490/gene-KFK09_011815/gene-KFK09_001914/gen…	KFK09_001915/KFK09_018145/KFK09_018144/KFK09_002709/KFK09_002712/KFK09_002708/KFK09_018155/KFK09_005361/KFK09_020954/KFK09_002711/KFK09_019573/KFK09_004603/KFK09_027245/KFK09_026018/KFK09_020412/KFK09_003196/KFK09_002710/KFK09_016283/KFK09_018149/KFK09_014490/KFK09_011815/KFK09_001914/KFK09_010543/KFK09_023858/KFK09_024325/KFK09_000350	ath:AT1G10370/ath:AT1G10360/ath:AT1G59670/ath:AT1G17180/ath:AT1G17180/ath:AT1G17180/ath:AT1G10360/ath:AT1G65930/ath:AT5G27380/ath:AT1G17180/ath:AT5G37830/ath:AT5G13110/ath:AT5G16710/ath:AT4G32320/ath:AT1G10360/ath:AT3G09270/ath:AT1G17180/ath:AT1G17180/ath:AT1G10360/ath:AT5G41210/ath:AT4G31870/ath:AT1G10370/ath:AT3G02360/ath:AT5G41210/ath:AT5G53120/ath:AT3G63080	26	14	gene-KFK09_001915/gene-KFK09_018145/gene-KFK09_018144/gene-KFK09_002709/gene-KFK09_002712/gene-KFK09_002708/gene-KFK09_018155/gene-KFK09_002711/gene-KFK09_020412/gene-KFK09_002710/gene-KFK09_016283/gene-KFK09_018149/gene-KFK09_001914/gene-KFK09_010543	12	gene-KFK09_005361/gene-KFK09_020954/gene-KFK09_019573/gene-KFK09_004603/gene-KFK09_027245/gene-KFK09_026018/gene-KFK09_003196/gene-KFK09_014490/gene-KFK09_011815/gene-KFK09_023858/gene-KFK09_024325/gene-KFK09_000350
ath04626	Plant-pathogen interaction	47/850	182/4443	0.0144398	0.180549	gene-KFK09_003717/gene-KFK09_026117/gene-KFK09_025787/gene-KFK09_004060/gene-KFK09_009646/gene-KFK09_001324/gene-KFK09_022873/gene-KFK09_022876/gene-KFK09_027298/gene-KFK09_019523/gene-KFK09_004288/gene-KFK09_022877/gene-KFK09_025936/gene-KFK09_007427/gene-KFK09_014931/gene-KFK09_000364/gene-KFK09_022581/gene-KFK09_016754/gene-KFK09_006069/gene-KFK09_008979/gene-KFK09_020747/gene-KFK09_020333/gen…	KFK09_003717/KFK09_026117/KFK09_025787/KFK09_004060/KFK09_009646/KFK09_001324/KFK09_022873/KFK09_022876/KFK09_027298/KFK09_019523/KFK09_004288/KFK09_022877/KFK09_025936/KFK09_007427/KFK09_014931/KFK09_000364/KFK09_022581/KFK09_016754/KFK09_006069/KFK09_008979/KFK09_020747/KFK09_020333/KFK09_002449/KFK09_009606/KFK09_007270/KFK09_005504/KFK09_002244/KFK09_026321/KFK09_009734/KFK09_009094/KFK09_016…	ath:AT4G01250/ath:AT4G01250/ath:AT4G11260/ath:AT1G19440/ath:AT5G47910/ath:AT2G17290/ath:AT1G76650/ath:AT1G76650/ath:AT1G66410/ath:AT3G07770/ath:AT1G66410/ath:AT1G76650/ath:AT2G26640/ath:AT1G24620/ath:AT5G56270/ath:AT4G04720/ath:AT3G07490/ath:AT4G20780/ath:AT5G43760/ath:AT1G25450/ath:AT1G24620/ath:AT4G24190/ath:AT3G45640/ath:AT5G13160/ath:AT2G38470/ath:AT4G20360/ath:AT1G50700/ath:AT2G43790/ath:AT2…	47	25	gene-KFK09_003717/gene-KFK09_026117/gene-KFK09_004060/gene-KFK09_009646/gene-KFK09_001324/gene-KFK09_022873/gene-KFK09_022876/gene-KFK09_027298/gene-KFK09_004288/gene-KFK09_022877/gene-KFK09_016754/gene-KFK09_020747/gene-KFK09_002449/gene-KFK09_007270/gene-KFK09_009734/gene-KFK09_009094/gene-KFK09_016248/gene-KFK09_015325/gene-KFK09_000730/gene-KFK09_028719/gene-KFK09_028675/gene-KFK09_015414/gen…	22	gene-KFK09_025787/gene-KFK09_019523/gene-KFK09_025936/gene-KFK09_007427/gene-KFK09_014931/gene-KFK09_000364/gene-KFK09_022581/gene-KFK09_006069/gene-KFK09_008979/gene-KFK09_020333/gene-KFK09_009606/gene-KFK09_005504/gene-KFK09_002244/gene-KFK09_026321/gene-KFK09_022823/gene-KFK09_016286/gene-KFK09_019608/gene-KFK09_009559/gene-KFK09_010131/gene-KFK09_012305/gene-KFK09_027153/gene-KFK09_023620
ath00730	Thiamine metabolism	8/850	19/4443	0.0177972	0.180549	gene-KFK09_008710/gene-KFK09_001478/gene-KFK09_011124/gene-KFK09_012151/gene-KFK09_021668/gene-KFK09_021105/gene-KFK09_010965/gene-KFK09_021118	KFK09_008710/KFK09_001478/KFK09_011124/KFK09_012151/KFK09_021668/KFK09_021105/KFK09_010965/KFK09_021118	ath:AT5G63400/ath:AT3G01820/ath:AT1G67440/ath:AT5G47840/ath:AT2G29630/ath:AT5G54770/ath:AT1G02880/ath:AT1G02880	8	4	gene-KFK09_001478/gene-KFK09_011124/gene-KFK09_021105/gene-KFK09_010965	4	gene-KFK09_008710/gene-KFK09_012151/gene-KFK09_021668/gene-KFK09_021118
ath00710	Carbon fixation in photosynthetic organisms	20/850	66/4443	0.0189204	0.180549	gene-KFK09_010548/gene-KFK09_012801/gene-KFK09_011216/gene-KFK09_020874/gene-KFK09_018198/gene-KFK09_021897/gene-KFK09_018436/gene-KFK09_007675/gene-KFK09_017491/gene-KFK09_022802/gene-KFK09_027795/gene-KFK09_008357/gene-KFK09_017889/gene-KFK09_009348/gene-KFK09_007145/gene-KFK09_022389/gene-KFK09_025530/gene-KFK09_020833/gene-KFK09_011769/gene-KFK09_027190	KFK09_010548/KFK09_012801/KFK09_011216/KFK09_020874/KFK09_018198/KFK09_021897/KFK09_018436/KFK09_007675/KFK09_017491/KFK09_022802/KFK09_027795/KFK09_008357/KFK09_017889/KFK09_009348/KFK09_007145/KFK09_022389/KFK09_025530/KFK09_020833/KFK09_011769/KFK09_027190	ath:AT1G32060/ath:AT3G54050/ath:AT2G36460/ath:AT2G22780/ath:AT4G37870/ath:AT1G79530/ath:AT2G45290/ath:AT3G60750/ath:AT1G71100/ath:AT1G79750/ath:AT1G53240/ath:AT1G79750/ath:AT5G43330/ath:AT5G09660/ath:AT1G43670/ath:AT4G38970/ath:AT5G61410/ath:AT5G44520/ath:AT5G38420/ath:AT1G53310	20	8	gene-KFK09_011216/gene-KFK09_018198/gene-KFK09_021897/gene-KFK09_018436/gene-KFK09_017491/gene-KFK09_022802/gene-KFK09_027795/gene-KFK09_008357	12	gene-KFK09_010548/gene-KFK09_012801/gene-KFK09_020874/gene-KFK09_007675/gene-KFK09_017889/gene-KFK09_009348/gene-KFK09_007145/gene-KFK09_022389/gene-KFK09_025530/gene-KFK09_020833/gene-KFK09_011769/gene-KFK09_027190
ath00941	Flavonoid biosynthesis	15/850	46/4443	0.020412	0.180549	gene-KFK09_027150/gene-KFK09_027149/gene-KFK09_027147/gene-KFK09_004551/gene-KFK09_007477/gene-KFK09_000997/gene-KFK09_017378/gene-KFK09_011376/gene-KFK09_026944/gene-KFK09_029330/gene-KFK09_025539/gene-KFK09_015547/gene-KFK09_005910/gene-KFK09_024686/gene-KFK09_005436	KFK09_027150/KFK09_027149/KFK09_027147/KFK09_004551/KFK09_007477/KFK09_000997/KFK09_017378/KFK09_011376/KFK09_026944/KFK09_029330/KFK09_025539/KFK09_015547/KFK09_005910/KFK09_024686/KFK09_005436	ath:AT5G13930/ath:AT5G13930/ath:AT5G13930/ath:AT5G07990/ath:AT2G30490/ath:AT3G55120/ath:AT2G30490/ath:AT5G48930/ath:AT4G34050/ath:AT5G07990/ath:AT5G07990/ath:AT4G34050/ath:AT5G07990/ath:AT5G07990/ath:AT1G67980	15	11	gene-KFK09_027150/gene-KFK09_027149/gene-KFK09_027147/gene-KFK09_004551/gene-KFK09_007477/gene-KFK09_011376/gene-KFK09_029330/gene-KFK09_025539/gene-KFK09_015547/gene-KFK09_024686/gene-KFK09_005436	4	gene-KFK09_000997/gene-KFK09_017378/gene-KFK09_026944/gene-KFK09_005910
ath01200	Carbon metabolism	59/850	241/4443	0.0205889	0.180549	gene-KFK09_010548/gene-KFK09_017892/gene-KFK09_005135/gene-KFK09_005361/gene-KFK09_007839/gene-KFK09_017635/gene-KFK09_025672/gene-KFK09_012801/gene-KFK09_011216/gene-KFK09_026917/gene-KFK09_005354/gene-KFK09_009979/gene-KFK09_008321/gene-KFK09_019759/gene-KFK09_008746/gene-KFK09_020874/gene-KFK09_016744/gene-KFK09_018198/gene-KFK09_003368/gene-KFK09_004603/gene-KFK09_016075/gene-KFK09_027926/gen…	KFK09_010548/KFK09_017892/KFK09_005135/KFK09_005361/KFK09_007839/KFK09_017635/KFK09_025672/KFK09_012801/KFK09_011216/KFK09_026917/KFK09_005354/KFK09_009979/KFK09_008321/KFK09_019759/KFK09_008746/KFK09_020874/KFK09_016744/KFK09_018198/KFK09_003368/KFK09_004603/KFK09_016075/KFK09_027926/KFK09_027419/KFK09_019145/KFK09_021897/KFK09_018436/KFK09_019813/KFK09_007675/KFK09_017491/KFK09_010110/KFK09_017…	ath:AT1G32060/ath:AT5G08570/ath:AT1G32470/ath:AT1G65930/ath:AT1G68010/ath:AT5G56630/ath:AT1G32470/ath:AT3G54050/ath:AT2G36460/ath:AT4G13930/ath:AT1G06550/ath:AT3G61440/ath:AT4G29130/ath:AT4G20930/ath:AT4G35260/ath:AT2G22780/ath:AT3G52200/ath:AT4G37870/ath:AT5G14780/ath:AT5G13110/ath:AT1G18640/ath:AT1G79870/ath:AT1G55920/ath:AT2G05710/ath:AT1G79530/ath:AT2G45290/ath:AT4G35630/ath:AT3G60750/ath:AT1…	59	24	gene-KFK09_017892/gene-KFK09_011216/gene-KFK09_026917/gene-KFK09_005354/gene-KFK09_009979/gene-KFK09_018198/gene-KFK09_003368/gene-KFK09_016075/gene-KFK09_027419/gene-KFK09_019145/gene-KFK09_021897/gene-KFK09_018436/gene-KFK09_019813/gene-KFK09_017491/gene-KFK09_010110/gene-KFK09_022802/gene-KFK09_027795/gene-KFK09_008357/gene-KFK09_009193/gene-KFK09_010543/gene-KFK09_023133/gene-KFK09_014928/gen…	35	gene-KFK09_010548/gene-KFK09_005135/gene-KFK09_005361/gene-KFK09_007839/gene-KFK09_017635/gene-KFK09_025672/gene-KFK09_012801/gene-KFK09_008321/gene-KFK09_019759/gene-KFK09_008746/gene-KFK09_020874/gene-KFK09_016744/gene-KFK09_004603/gene-KFK09_027926/gene-KFK09_007675/gene-KFK09_017955/gene-KFK09_025693/gene-KFK09_021647/gene-KFK09_019603/gene-KFK09_003958/gene-KFK09_017889/gene-KFK09_009348/gen…
ath00330	Arginine and proline metabolism	16/850	51/4443	0.0245388	0.198274	gene-KFK09_007689/gene-KFK09_019595/gene-KFK09_023293/gene-KFK09_011915/gene-KFK09_020793/gene-KFK09_015654/gene-KFK09_010744/gene-KFK09_016316/gene-KFK09_018423/gene-KFK09_022418/gene-KFK09_011836/gene-KFK09_014243/gene-KFK09_022823/gene-KFK09_024325/gene-KFK09_026986/gene-KFK09_022265	KFK09_007689/KFK09_019595/KFK09_023293/KFK09_011915/KFK09_020793/KFK09_015654/KFK09_010744/KFK09_016316/KFK09_018423/KFK09_022418/KFK09_011836/KFK09_014243/KFK09_022823/KFK09_024325/KFK09_026986/KFK09_022265	ath:AT4G34710/ath:AT2G43020/ath:AT2G43020/ath:AT4G31990/ath:AT5G46180/ath:AT3G02470/ath:AT1G65840/ath:AT2G43020/ath:AT4G34710/ath:AT1G44170/ath:AT3G25570/ath:AT5G62530/ath:AT3G47450/ath:AT5G53120/ath:AT2G43080/ath:AT1G54100	16	6	gene-KFK09_007689/gene-KFK09_019595/gene-KFK09_015654/gene-KFK09_010744/gene-KFK09_018423/gene-KFK09_022418	10	gene-KFK09_023293/gene-KFK09_011915/gene-KFK09_020793/gene-KFK09_016316/gene-KFK09_011836/gene-KFK09_014243/gene-KFK09_022823/gene-KFK09_024325/gene-KFK09_026986/gene-KFK09_022265
ath00630	Glyoxylate and dicarboxylate metabolism	20/850	68/4443	0.0260886	0.198274	gene-KFK09_019189/gene-KFK09_010597/gene-KFK09_005135/gene-KFK09_007839/gene-KFK09_025672/gene-KFK09_026917/gene-KFK09_020874/gene-KFK09_003368/gene-KFK09_027926/gene-KFK09_019145/gene-KFK09_025693/gene-KFK09_027795/gene-KFK09_019603/gene-KFK09_003958/gene-KFK09_017889/gene-KFK09_009348/gene-KFK09_024003/gene-KFK09_028046/gene-KFK09_011769/gene-KFK09_012886	KFK09_019189/KFK09_010597/KFK09_005135/KFK09_007839/KFK09_025672/KFK09_026917/KFK09_020874/KFK09_003368/KFK09_027926/KFK09_019145/KFK09_025693/KFK09_027795/KFK09_019603/KFK09_003958/KFK09_017889/KFK09_009348/KFK09_024003/KFK09_028046/KFK09_011769/KFK09_012886	ath:AT4G17360/ath:AT3G48990/ath:AT1G32470/ath:AT1G68010/ath:AT1G32470/ath:AT4G13930/ath:AT2G22780/ath:AT5G14780/ath:AT1G79870/ath:AT2G05710/ath:AT5G36880/ath:AT1G53240/ath:AT3G14420/ath:AT5G03860/ath:AT5G43330/ath:AT5G09660/ath:AT1G12550/ath:AT2G05710/ath:AT5G38420/ath:AT4G37930	20	5	gene-KFK09_010597/gene-KFK09_026917/gene-KFK09_003368/gene-KFK09_019145/gene-KFK09_027795	15	gene-KFK09_019189/gene-KFK09_005135/gene-KFK09_007839/gene-KFK09_025672/gene-KFK09_020874/gene-KFK09_027926/gene-KFK09_025693/gene-KFK09_019603/gene-KFK09_003958/gene-KFK09_017889/gene-KFK09_009348/gene-KFK09_024003/gene-KFK09_028046/gene-KFK09_011769/gene-KFK09_012886
ath00410	beta-Alanine metabolism	14/850	46/4443	0.0437477	0.311702	gene-KFK09_019595/gene-KFK09_023293/gene-KFK09_005354/gene-KFK09_019759/gene-KFK09_027026/gene-KFK09_025094/gene-KFK09_010744/gene-KFK09_016316/gene-KFK09_003921/gene-KFK09_022418/gene-KFK09_015529/gene-KFK09_018960/gene-KFK09_012330/gene-KFK09_022265	KFK09_019595/KFK09_023293/KFK09_005354/KFK09_019759/KFK09_027026/KFK09_025094/KFK09_010744/KFK09_016316/KFK09_003921/KFK09_022418/KFK09_015529/KFK09_018960/KFK09_012330/KFK09_022265	ath:AT2G43020/ath:AT2G43020/ath:AT1G06550/ath:AT4G20930/ath:AT2G42490/ath:AT5G17330/ath:AT1G65840/ath:AT2G43020/ath:AT2G42490/ath:AT1G44170/ath:AT4G04320/ath:AT1G62810/ath:AT5G12200/ath:AT1G54100	14	6	gene-KFK09_019595/gene-KFK09_005354/gene-KFK09_027026/gene-KFK09_025094/gene-KFK09_010744/gene-KFK09_022418	8	gene-KFK09_023293/gene-KFK09_019759/gene-KFK09_016316/gene-KFK09_003921/gene-KFK09_015529/gene-KFK09_018960/gene-KFK09_012330/gene-KFK09_022265
ath00920	Sulfur metabolism	10/850	31/4443	0.0572136	0.376322	gene-KFK09_019031/gene-KFK09_021246/gene-KFK09_025098/gene-KFK09_009979/gene-KFK09_004290/gene-KFK09_027419/gene-KFK09_027252/gene-KFK09_010110/gene-KFK09_009193/gene-KFK09_025141	KFK09_019031/KFK09_021246/KFK09_025098/KFK09_009979/KFK09_004290/KFK09_027419/KFK09_027252/KFK09_010110/KFK09_009193/KFK09_025141	ath:AT1G19920/ath:AT3G03900/ath:AT5G54390/ath:AT3G61440/ath:AT4G14680/ath:AT1G55920/ath:AT3G01120/ath:AT4G35640/ath:AT4G14880/ath:AT1G79230	10	9	gene-KFK09_019031/gene-KFK09_021246/gene-KFK09_025098/gene-KFK09_009979/gene-KFK09_004290/gene-KFK09_027419/gene-KFK09_027252/gene-KFK09_010110/gene-KFK09_009193	1	gene-KFK09_025141
ath00908	Zeatin biosynthesis	14/850	48/4443	0.0607409	0.376322	gene-KFK09_017226/gene-KFK09_025463/gene-KFK09_010705/gene-KFK09_014674/gene-KFK09_021302/gene-KFK09_010704/gene-KFK09_010709/gene-KFK09_025462/gene-KFK09_010703/gene-KFK09_014620/gene-KFK09_014665/gene-KFK09_010710/gene-KFK09_010749/gene-KFK09_023154	KFK09_017226/KFK09_025463/KFK09_010705/KFK09_014674/KFK09_021302/KFK09_010704/KFK09_010709/KFK09_025462/KFK09_010703/KFK09_014620/KFK09_014665/KFK09_010710/KFK09_010749/KFK09_023154	ath:AT2G36780/ath:AT1G22360/ath:AT2G36800/ath:AT1G22370/ath:AT1G75450/ath:AT2G36800/ath:AT2G36800/ath:AT1G22360/ath:AT2G36780/ath:AT1G78270/ath:AT1G22370/ath:AT2G36760/ath:AT2G36760/ath:AT2G27760	14	9	gene-KFK09_017226/gene-KFK09_025463/gene-KFK09_010705/gene-KFK09_010704/gene-KFK09_010709/gene-KFK09_025462/gene-KFK09_010703/gene-KFK09_014620/gene-KFK09_010749	5	gene-KFK09_014674/gene-KFK09_021302/gene-KFK09_014665/gene-KFK09_010710/gene-KFK09_023154
ath00010	Glycolysis / Gluconeogenesis	27/850	107/4443	0.0701688	0.376322	gene-KFK09_019045/gene-KFK09_020581/gene-KFK09_017892/gene-KFK09_013142/gene-KFK09_024505/gene-KFK09_017635/gene-KFK09_012801/gene-KFK09_005447/gene-KFK09_011216/gene-KFK09_001495/gene-KFK09_008321/gene-KFK09_016744/gene-KFK09_018198/gene-KFK09_021897/gene-KFK09_025693/gene-KFK09_021647/gene-KFK09_007816/gene-KFK09_022418/gene-KFK09_014008/gene-KFK09_016323/gene-KFK09_007145/gene-KFK09_022389/gen…	KFK09_019045/KFK09_020581/KFK09_017892/KFK09_013142/KFK09_024505/KFK09_017635/KFK09_012801/KFK09_005447/KFK09_011216/KFK09_001495/KFK09_008321/KFK09_016744/KFK09_018198/KFK09_021897/KFK09_025693/KFK09_021647/KFK09_007816/KFK09_022418/KFK09_014008/KFK09_016323/KFK09_007145/KFK09_022389/KFK09_028831/KFK09_023133/KFK09_025630/KFK09_022265/KFK09_008958	ath:AT1G64710/ath:AT5G01320/ath:AT5G08570/ath:AT3G47800/ath:AT1G77120/ath:AT5G56630/ath:AT3G54050/ath:AT1G77120/ath:AT2G36460/ath:AT3G01590/ath:AT4G29130/ath:AT3G52200/ath:AT4G37870/ath:AT1G79530/ath:AT5G36880/ath:AT2G29560/ath:AT5G24760/ath:AT1G44170/ath:AT1G77120/ath:AT1G54220/ath:AT1G43670/ath:AT4G38970/ath:AT1G32440/ath:AT4G26270/ath:AT5G50850/ath:AT1G54100/ath:AT3G25860	27	9	gene-KFK09_020581/gene-KFK09_017892/gene-KFK09_024505/gene-KFK09_011216/gene-KFK09_018198/gene-KFK09_021897/gene-KFK09_022418/gene-KFK09_023133/gene-KFK09_008958	18	gene-KFK09_019045/gene-KFK09_013142/gene-KFK09_017635/gene-KFK09_012801/gene-KFK09_005447/gene-KFK09_001495/gene-KFK09_008321/gene-KFK09_016744/gene-KFK09_025693/gene-KFK09_021647/gene-KFK09_007816/gene-KFK09_014008/gene-KFK09_016323/gene-KFK09_007145/gene-KFK09_022389/gene-KFK09_028831/gene-KFK09_025630/gene-KFK09_022265
ath00450	Selenocompound metabolism	7/850	20/4443	0.0706421	0.376322	gene-KFK09_019031/gene-KFK09_029469/gene-KFK09_004290/gene-KFK09_027252/gene-KFK09_002616/gene-KFK09_020781/gene-KFK09_012636	KFK09_019031/KFK09_029469/KFK09_004290/KFK09_027252/KFK09_002616/KFK09_020781/KFK09_012636	ath:AT1G19920/ath:AT1G64660/ath:AT4G14680/ath:AT3G01120/ath:AT5G17920/ath:AT5G17920/ath:AT1G08490	7	6	gene-KFK09_019031/gene-KFK09_029469/gene-KFK09_004290/gene-KFK09_027252/gene-KFK09_002616/gene-KFK09_020781	1	gene-KFK09_012636
ath00360	Phenylalanine metabolism	9/850	28/4443	0.0708743	0.376322	gene-KFK09_008127/gene-KFK09_011915/gene-KFK09_027026/gene-KFK09_001119/gene-KFK09_002531/gene-KFK09_019577/gene-KFK09_003921/gene-KFK09_019828/gene-KFK09_018960	KFK09_008127/KFK09_011915/KFK09_027026/KFK09_001119/KFK09_002531/KFK09_019577/KFK09_003921/KFK09_019828/KFK09_018960	ath:AT2G37040/ath:AT4G31990/ath:AT2G42490/ath:AT2G22250/ath:AT1G71920/ath:AT2G20340/ath:AT2G42490/ath:AT1G06570/ath:AT1G62810	9	4	gene-KFK09_008127/gene-KFK09_027026/gene-KFK09_001119/gene-KFK09_019577	5	gene-KFK09_011915/gene-KFK09_002531/gene-KFK09_003921/gene-KFK09_019828/gene-KFK09_018960
ath01230	Biosynthesis of amino acids	48/850	206/4443	0.0735052	0.376322	gene-KFK09_022617/gene-KFK09_017892/gene-KFK09_005361/gene-KFK09_019506/gene-KFK09_017635/gene-KFK09_011216/gene-KFK09_026917/gene-KFK09_009979/gene-KFK09_008746/gene-KFK09_020938/gene-KFK09_018502/gene-KFK09_018437/gene-KFK09_011915/gene-KFK09_016075/gene-KFK09_027419/gene-KFK09_019145/gene-KFK09_021897/gene-KFK09_018436/gene-KFK09_027252/gene-KFK09_028317/gene-KFK09_019813/gene-KFK09_007675/gen…	KFK09_022617/KFK09_017892/KFK09_005361/KFK09_019506/KFK09_017635/KFK09_011216/KFK09_026917/KFK09_009979/KFK09_008746/KFK09_020938/KFK09_018502/KFK09_018437/KFK09_011915/KFK09_016075/KFK09_027419/KFK09_019145/KFK09_021897/KFK09_018436/KFK09_027252/KFK09_028317/KFK09_019813/KFK09_007675/KFK09_009914/KFK09_017491/KFK09_025715/KFK09_001119/KFK09_010110/KFK09_002531/KFK09_002616/KFK09_021647/KFK09_025…	ath:AT4G01850/ath:AT5G08570/ath:AT1G65930/ath:AT4G39540/ath:AT5G56630/ath:AT2G36460/ath:AT4G13930/ath:AT3G61440/ath:AT4G35260/ath:AT3G48560/ath:AT1G22410/ath:AT2G45300/ath:AT4G31990/ath:AT1G18640/ath:AT1G55920/ath:AT2G05710/ath:AT1G79530/ath:AT2G45290/ath:AT3G01120/ath:AT2G36230/ath:AT4G35630/ath:AT3G60750/ath:AT3G59890/ath:AT1G71100/ath:AT1G08250/ath:AT2G22250/ath:AT4G35640/ath:AT1G71920/ath:AT5…	48	27	gene-KFK09_022617/gene-KFK09_017892/gene-KFK09_019506/gene-KFK09_011216/gene-KFK09_026917/gene-KFK09_009979/gene-KFK09_020938/gene-KFK09_018502/gene-KFK09_018437/gene-KFK09_016075/gene-KFK09_027419/gene-KFK09_019145/gene-KFK09_021897/gene-KFK09_018436/gene-KFK09_027252/gene-KFK09_019813/gene-KFK09_017491/gene-KFK09_025715/gene-KFK09_001119/gene-KFK09_010110/gene-KFK09_002616/gene-KFK09_009193/gen…	21	gene-KFK09_005361/gene-KFK09_017635/gene-KFK09_008746/gene-KFK09_011915/gene-KFK09_028317/gene-KFK09_007675/gene-KFK09_009914/gene-KFK09_002531/gene-KFK09_021647/gene-KFK09_025869/gene-KFK09_012837/gene-KFK09_022389/gene-KFK09_004225/gene-KFK09_025530/gene-KFK09_028046/gene-KFK09_020833/gene-KFK09_028831/gene-KFK09_015738/gene-KFK09_012380/gene-KFK09_012886/gene-KFK09_023264
ath00620	Pyruvate metabolism	22/850	85/4443	0.0759246	0.376322	gene-KFK09_017892/gene-KFK09_020874/gene-KFK09_016744/gene-KFK09_018198/gene-KFK09_022802/gene-KFK09_025693/gene-KFK09_018697/gene-KFK09_027795/gene-KFK09_022418/gene-KFK09_008357/gene-KFK09_003958/gene-KFK09_017889/gene-KFK09_009348/gene-KFK09_016323/gene-KFK09_028831/gene-KFK09_010926/gene-KFK09_008221/gene-KFK09_012380/gene-KFK09_025630/gene-KFK09_022265/gene-KFK09_027190/gene-KFK09_008958	KFK09_017892/KFK09_020874/KFK09_016744/KFK09_018198/KFK09_022802/KFK09_025693/KFK09_018697/KFK09_027795/KFK09_022418/KFK09_008357/KFK09_003958/KFK09_017889/KFK09_009348/KFK09_016323/KFK09_028831/KFK09_010926/KFK09_008221/KFK09_012380/KFK09_025630/KFK09_022265/KFK09_027190/KFK09_008958	ath:AT5G08570/ath:AT2G22780/ath:AT3G52200/ath:AT4G37870/ath:AT1G79750/ath:AT5G36880/ath:AT3G02720/ath:AT1G53240/ath:AT1G44170/ath:AT1G79750/ath:AT5G03860/ath:AT5G43330/ath:AT5G09660/ath:AT1G54220/ath:AT1G32440/ath:AT2G47510/ath:AT5G03370/ath:AT1G74040/ath:AT5G50850/ath:AT1G54100/ath:AT1G53310/ath:AT3G25860	22	7	gene-KFK09_017892/gene-KFK09_018198/gene-KFK09_022802/gene-KFK09_027795/gene-KFK09_022418/gene-KFK09_008357/gene-KFK09_008958	15	gene-KFK09_020874/gene-KFK09_016744/gene-KFK09_025693/gene-KFK09_018697/gene-KFK09_003958/gene-KFK09_017889/gene-KFK09_009348/gene-KFK09_016323/gene-KFK09_028831/gene-KFK09_010926/gene-KFK09_008221/gene-KFK09_012380/gene-KFK09_025630/gene-KFK09_022265/gene-KFK09_027190
ath00950	Isoquinoline alkaloid biosynthesis	6/850	17/4443	0.0884348	0.420065	gene-KFK09_011915/gene-KFK09_027026/gene-KFK09_001119/gene-KFK09_019577/gene-KFK09_003921/gene-KFK09_018960	KFK09_011915/KFK09_027026/KFK09_001119/KFK09_019577/KFK09_003921/KFK09_018960	ath:AT4G31990/ath:AT2G42490/ath:AT2G22250/ath:AT2G20340/ath:AT2G42490/ath:AT1G62810	6	3	gene-KFK09_027026/gene-KFK09_001119/gene-KFK09_019577	3	gene-KFK09_011915/gene-KFK09_003921/gene-KFK09_018960
ath00030	Pentose phosphate pathway	13/850	47/4443	0.0989057	0.440792	gene-KFK09_017635/gene-KFK09_012801/gene-KFK09_011216/gene-KFK09_004603/gene-KFK09_018436/gene-KFK09_007675/gene-KFK09_017491/gene-KFK09_007145/gene-KFK09_022389/gene-KFK09_010543/gene-KFK09_025530/gene-KFK09_020833/gene-KFK09_023133	KFK09_017635/KFK09_012801/KFK09_011216/KFK09_004603/KFK09_018436/KFK09_007675/KFK09_017491/KFK09_007145/KFK09_022389/KFK09_010543/KFK09_025530/KFK09_020833/KFK09_023133	ath:AT5G56630/ath:AT3G54050/ath:AT2G36460/ath:AT5G13110/ath:AT2G45290/ath:AT3G60750/ath:AT1G71100/ath:AT1G43670/ath:AT4G38970/ath:AT3G02360/ath:AT5G61410/ath:AT5G44520/ath:AT4G26270	13	5	gene-KFK09_011216/gene-KFK09_018436/gene-KFK09_017491/gene-KFK09_010543/gene-KFK09_023133	8	gene-KFK09_017635/gene-KFK09_012801/gene-KFK09_004603/gene-KFK09_007675/gene-KFK09_007145/gene-KFK09_022389/gene-KFK09_025530/gene-KFK09_020833
ath00040	Pentose and glucuronate interconversions	14/850	52/4443	0.106778	0.440792	gene-KFK09_005691/gene-KFK09_027715/gene-KFK09_020965/gene-KFK09_005690/gene-KFK09_018033/gene-KFK09_010995/gene-KFK09_027712/gene-KFK09_008063/gene-KFK09_025853/gene-KFK09_025533/gene-KFK09_025530/gene-KFK09_026955/gene-KFK09_010938/gene-KFK09_021498	KFK09_005691/KFK09_027715/KFK09_020965/KFK09_005690/KFK09_018033/KFK09_010995/KFK09_027712/KFK09_008063/KFK09_025853/KFK09_025533/KFK09_025530/KFK09_026955/KFK09_010938/KFK09_021498	ath:AT2G45220/ath:AT5G15110/ath:AT5G15490/ath:AT2G45220/ath:AT2G21370/ath:AT5G57655/ath:AT5G15110/ath:AT2G45220/ath:AT5G19730/ath:AT3G29090/ath:AT5G61410/ath:AT4G24780/ath:AT4G02330/ath:AT3G55140	14	9	gene-KFK09_005691/gene-KFK09_027715/gene-KFK09_020965/gene-KFK09_005690/gene-KFK09_008063/gene-KFK09_025853/gene-KFK09_026955/gene-KFK09_010938/gene-KFK09_021498	5	gene-KFK09_018033/gene-KFK09_010995/gene-KFK09_027712/gene-KFK09_025533/gene-KFK09_025530
ath00591	Linoleic acid metabolism	5/850	14/4443	0.111544	0.440792	gene-KFK09_028696/gene-KFK09_009072/gene-KFK09_025229/gene-KFK09_027373/gene-KFK09_016610	KFK09_028696/KFK09_009072/KFK09_025229/KFK09_027373/KFK09_016610	ath:AT3G45140/ath:AT1G55020/ath:AT1G17420/ath:AT1G55020/ath:AT3G45140	5	4	gene-KFK09_009072/gene-KFK09_025229/gene-KFK09_027373/gene-KFK09_016610	1	gene-KFK09_028696
ath00750	Vitamin B6 metabolism	5/850	14/4443	0.111544	0.440792	gene-KFK09_026899/gene-KFK09_010819/gene-KFK09_019813/gene-KFK09_009857/gene-KFK09_015337	KFK09_026899/KFK09_010819/KFK09_019813/KFK09_009857/KFK09_015337	ath:AT1G17710/ath:AT5G60540/ath:AT4G35630/ath:AT5G53580/ath:AT5G01410	5	3	gene-KFK09_026899/gene-KFK09_010819/gene-KFK09_019813	2	gene-KFK09_009857/gene-KFK09_015337
ath00945	Stilbenoid, diarylheptanoid and gingerol biosynthesis	6/850	18/4443	0.112131	0.440792	gene-KFK09_007477/gene-KFK09_017378/gene-KFK09_011376/gene-KFK09_026944/gene-KFK09_015547/gene-KFK09_005436	KFK09_007477/KFK09_017378/KFK09_011376/KFK09_026944/KFK09_015547/KFK09_005436	ath:AT2G30490/ath:AT2G30490/ath:AT5G48930/ath:AT4G34050/ath:AT4G34050/ath:AT1G67980	6	4	gene-KFK09_007477/gene-KFK09_011376/gene-KFK09_015547/gene-KFK09_005436	2	gene-KFK09_017378/gene-KFK09_026944
ath00190	Oxidative phosphorylation	28/850	118/4443	0.122704	0.454801	gene-KFK09_006246/gene-KFK09_008604/gene-KFK09_002011/gene-KFK09_020080/gene-KFK09_029375/gene-KFK09_007220/gene-KFK09_000565/gene-KFK09_017111/gene-KFK09_000365/gene-KFK09_015613/gene-KFK09_017311/gene-KFK09_022343/gene-KFK09_018007/gene-KFK09_002242/gene-KFK09_011208/gene-KFK09_008721/gene-KFK09_015078/gene-KFK09_003863/gene-KFK09_012896/gene-KFK09_014387/gene-KFK09_004795/gene-KFK09_021245/gen…	KFK09_006246/KFK09_008604/KFK09_002011/KFK09_020080/KFK09_029375/KFK09_007220/KFK09_000565/KFK09_017111/KFK09_000365/KFK09_015613/KFK09_017311/KFK09_022343/KFK09_018007/KFK09_002242/KFK09_011208/KFK09_008721/KFK09_015078/KFK09_003863/KFK09_012896/KFK09_014387/KFK09_004795/KFK09_021245/KFK09_022566/KFK09_007928/KFK09_027800/KFK09_009351/KFK09_023192/KFK09_029221	ath:AT4G30190/ath:AT2G07698/ath:AT4G09650/ath:AT4G09650/ath:AT2G07727/ath:ArthMp006/ath:AT2G07687/ath:AT4G32260/ath:ArthMp015/ath:AT2G18960/ath:AT1G51650/ath:ArthMp109/ath:AT2G07698/ath:AT4G04640/ath:AT5G47890/ath:AT2G07689/ath:ArthCp009/ath:ArthMp024/ath:AT1G65290/ath:AT4G02620/ath:ArthMp044/ath:AT5G25450/ath:AT3G42050/ath:AT2G16510/ath:ArthMp006/ath:AT4G37830/ath:AT3G52730/ath:AT3G27380	28	16	gene-KFK09_006246/gene-KFK09_008604/gene-KFK09_029375/gene-KFK09_007220/gene-KFK09_000565/gene-KFK09_000365/gene-KFK09_015613/gene-KFK09_017311/gene-KFK09_022343/gene-KFK09_018007/gene-KFK09_008721/gene-KFK09_015078/gene-KFK09_003863/gene-KFK09_004795/gene-KFK09_027800/gene-KFK09_029221	12	gene-KFK09_002011/gene-KFK09_020080/gene-KFK09_017111/gene-KFK09_002242/gene-KFK09_011208/gene-KFK09_012896/gene-KFK09_014387/gene-KFK09_021245/gene-KFK09_022566/gene-KFK09_007928/gene-KFK09_009351/gene-KFK09_023192
[truncated: 84 more rows]
